# Supplementary material for: What about tocilizumab? A retrospective study from a NYC Hospital during the COVID-19 outbreak
Source: PLoS One. 2021 Apr 8;16(4):e0249349. doi: 10.1371/journal.pone.0249349 (PMC8031323; doi:10.1371/journal.pone.0249349)
Supplement: S1 Data — (XLSX) [file pone.0249349.s001.xlsx]

## Sheet: toci_data_final_17JUL20
record_id	age_bins	race	ethnicity	sex_at_birth	dx_htn	dx_dm	dx_cad	dx_ckd	dx_any_liver	bmi_final	bmi_35	dx_hiv	dx_any_pulm	comorb_smoker_ever	home_ace_arb	home_steroid	home_doac_warfarin	home_statins	antibiotics_ordered	saril_admnstrd	remdes_admnstrd	hcq_admnstrd	az_admnstrd	first_bp_systolic	first_bp_diastolic	first_temp	first_pulse	first_rr	first_spo2	first_fio2	first_pao2	first_pao2_impute	first_PF_impute	symptom_start_date	adt_admission_1	covid_test_date_1	intubated	intubation_date	extubated	extubation_date	still_admitted	days_first_adm_last_disch	days_first_interval	adt_number_encounters	adt_final_discharge	adt_final_discharge_disp	deceased	deceased_date	discharged2hospice
900008	>=85	unknown_race	Not Specified	Male	Yes	Yes	Yes	No	No	21.8272	No	No	Yes	No	Yes	Yes	No	Yes	No	No	No	No	No	135	74	99.7	89	18	96	21		78.9425	375.917	-14	0	0	No		No		No	13.4847	13.4847	1	13	Home or Self Care	No		No
900009	45-54	declined_race	Not Specified	Female	Yes	No	No	No	No	40.1972	Yes	No	No	No	No	No	No	No	Yes	No	No	Yes	Yes	119	83	102.9	102	18	95	21		73.0853	348.025	-4	0	0	No		No		No	0.854167	10.6507	2	0	Home or Self Care	No		No
900010	65-74	white	Hispanic/Latino	Male	Yes	No	No	Yes	No	23.5536	No	No	No	No	No	No	No	Yes	No	No	No	No	No	139	88	98.6	74	20	96	21		78.9425	375.917	-7	0	0	No		No		No	7.24097	7.24097	1	7	Home or Self Care	No		No
900011	45-54	declined_race	Hispanic/Latino	Female	Yes	Yes	No	No	No	28.0322	No	No	No	No	No	Yes	No	No	Yes	No	No	No	Yes	109	71	99.1	110	18	99	21		126.009	600.042	0	0	0	No		No		No	2.14792	2.14792	1	2	Home or Self Care	No		No
900012	65-74	white	Not Specified	Male	No	Yes	No	No	No	29.617	No	No	No	No	No	No	Yes	No	Yes	No	No	Yes	Yes	110	66	103	87	18	93	27		64.9469	240.544	-3	0	1	No		No		No	45.1812	3.90069	4	45	Home or Self Care	No		No
900013	20-44	black	Not Hispanic/Latino	Male	No	No	No	No	No	44.4482	Yes	No	Yes		No	No	No	No	Yes	No	No	Yes	Yes	128	80	100	103	18	94		116	68.5778		-5	0	0	Yes	2	Yes	8	No	21.1854	21.1854	1	21	Home or Self Care	No		No
900014	20-44	declined_race	Not Specified	Male	No	No	No	No	No	23.8967	No	No	No		No	No	No	No	Yes	No	No	Yes	Yes	101	78	98.8	127	29	100	100	264	166.793	166.793	-7	0	0	Yes	0	No		No	23.1799	23.1799	1	23	Expired	Yes	23	No
900015	20-44	other_race	Hispanic/Latino	Male	No	No	No	No	No	43.3178	Yes	No	Yes	No	No	No	No	No	Yes	No	No	Yes	No	130	65	100.6	105	24	94	27	76	68.5778	253.992	-5	0	0	Yes	1	Yes	5	No	10.3965	10.3965	1	10	Home or Self Care	No		No
900016
900017	65-74	black	Not Hispanic/Latino	Female	Yes	Yes	Yes	Yes	No	19.246	No	No	No	No	Yes	No	Yes	Yes	Yes	No	No	No	No	125	75	100.7	86	18	100	27	28	166.793	617.754	-3	0	0	Yes	0	No		No	12.4743	12.4743	1	12	Expired	Yes	12	No
900018	55-64	other_race	Hispanic/Latino	Male	Yes	No	No	No	No	28.1373	No	No	No	No	No	No	No	No	Yes	No	No	Yes	Yes	140	88	102.9	121	18	95		88	73.0853		-3	0	0	Yes	3	No		Yes	68.2044	68.2044	1			No		No
900019
900020	75-84	declined_race	Not Hispanic/Latino	Male	Yes	Yes	Yes	Yes	No	21.7003	No	No	No	No	No	No	Yes	Yes	Yes	No	No	Yes	Yes	123	77	97.9	84	24	90	80	161	57.1139	71.3924	0	0	0	Yes	1	No		No	9.85764	9.85764	1	10	Expired	Yes	10	No
900021	>=85	white	Not Specified	Female	Yes	Yes	Yes	Yes	No	20.7543	No	No	No	No	No	Yes	No	Yes	Yes	No	No	Yes	No	173	65	99.5	60	18	97	31	76	87.1016	280.973	-2	0	0	No		No		No	65.3778	16.1174	2	65	Home or Self Care	No		No
900022
900023	45-54	white	Not Specified	Male	Yes	No	Yes	No	Yes	22.7819	No	No	Yes	Yes	No	No	No	Yes	Yes	No	No	Yes	Yes	145	92	97.5	86	12	88	26	76	53.3816	205.314	-3	0	1	Yes	8	No		No	26.959	26.959	1	27	Home-Health Care Svc	No		No
900024
900025	55-64	unknown_race	Hispanic/Latino	Male	No	No	No	No	No	29.3096	No	No	No		No	No	No	No	No	No	No	Yes	No	120	71	98.8	81	20	93	21		64.9469	309.271	-14	0	-2	No		No		No	3.21528	3.21528	1	3	Home or Self Care	No		No
900027	20-44	declined_race	Not Specified	Female	No	No	No	No	No	61.5868	Yes	No	Yes	No	No	Yes	No	No	No	No	No	No	No	122	87	98.1	107	18	97	21		87.1016	414.769	-4	0	1	No		No		No	5.77917	5.77917	1	6	Home or Self Care	No		No
900028	65-74	declined_race	Not Specified	Male	No	No	No	No	No			No	No		No	No	No	No	Yes	No	No	No	No	66	47	92.8	88	20	0	100		6.9341	6.9341		0	0	No		No		No	1.5	1.5	1	1	Expired	Yes	1	No
900029	20-44	unknown_race	Hispanic/Latino	Female	No	Yes	No	No	No	34.7622	No	No	Yes	No	No	No	No	No	Yes	No	No	No	No	117	76	98.3	118	18	98			99.9093		-2	0	1	No		No		No	1.10764	1.10764	1	1	Home or Self Care	No		No
900030	>=85	white	Not Hispanic/Latino	Female	Yes	No	No	Yes	No	51.6	Yes	No	No	No	No	No	Yes	No	Yes	No	No	No	No	184	78	98.9	101	18	94			68.5778		-3	0	1	No		No		No	53.8944	4.77986	2	54	Home or Self Care	No		No
900031	55-64	american_indian_alaskan_native	Not Hispanic/Latino	Male	Yes	No	No	No	No	24.0313	No	No	No	No	Yes	Yes	No	Yes	Yes	No	No	No	No	129	78	101.1	89	18	98			99.9093		-3	0	1	No		No		No	1.72569	1.72569	1	2	Home or Self Care	No		No
900032	20-44	declined_race	Not Specified	Male	No	No	No	No	No			No	No		No	Yes	No	No	Yes	No	No	Yes	Yes	101	58	99.8	124	20	94	21		68.5778	326.561	-6	0	0	No		No		No	4.99444	4.99444	1	5	Home or Self Care	No		No
900034	55-64	black	Hispanic/Latino	Male	Yes	Yes	No	Yes	No	31.5	No	No	No	No	Yes	No	No	Yes	No	No	No	No	No	146	93	99.3	105	19	98	21		99.9093	475.759	-1	0	1	No		No		No	1.62014	1.62014	1	2	Home or Self Care	No		No
900035	55-64	black	Not Hispanic/Latino	Female	Yes	No	No	No	Yes	31.2	No	No	Yes	No	No	No	No	No	Yes	No	No	No	Yes	177	103	100.2	117	20	96			78.9425		-7	0	0	No		No		No	1.75347	1.75347	1	1	Home or Self Care	No		No
900036	20-44	unknown_race	Hispanic/Latino	Male	No	No	No	No	No	33.075	No	No	No		No	No	No	No	No	No	No	No	No	142	84	102	96	18	97			87.1016		-7	0	0	No		No		No	1.29722	1.29722	1	1	Home or Self Care	No		No
900038	20-44	white	Hispanic/Latino	Female	No	No	No	No	No	27.9991	No	No	No	No	No	No	No	No	Yes	No	No	No	No	123	71	100.2	125	18	100			166.793		0	0	0	No		No		No	49.7944	2.13611	3	50	Home or Self Care	No		No
900039	20-44	white	Hispanic/Latino	Female	No	No	No	No	No	26.5	No	No	No		No	No	No	No	Yes	No	No	No	No	112	71	97.6	79	18	100			166.793		-3	0	0	No		No		No	2.91111	2.91111	1	3	Home or Self Care	No		No
900040
900040
900041
900043	55-64	white	Hispanic/Latino	Male	Yes	Yes	No	No	No	36.913	Yes	No	No	No	Yes	No	No	Yes	Yes	No	No	Yes	Yes	147	87	99.9	92	20	95	80	107	73.0853	91.3566	-6	0	0	Yes	1	No		No	50.8799	50.8799	1	51	Skilled Nursing Facility	No		No
900045	55-64	unknown_race	Hispanic/Latino	Male	No	Yes	No	No	No	30.1251	No	No	No	No	Yes	No	No	Yes	Yes	No	No	No	Yes	151	91	98.4	80	24	97		195	87.1016		-5	0	1	No		No		No	15.0889	15.0889	1	15	Home-Health Care Svc	No		No
900046	75-84	white	Hispanic/Latino	Female	Yes	Yes	No	No	No	22.0457	No	No	No	No	Yes	No	No	Yes	Yes	No	No	Yes	No	136	55	98.2	91	18	99	80	102	126.009	157.511	-14	0	3	No		No		No	11.8736	11.8736	1	12	Expired	Yes	12	No
900047	55-64	black	Not Specified	Male	No	No	No	No	No	28.115	No	No	No		No	No	No	No	Yes	No	No	Yes	Yes	122	82	98.4	112	30	88	36	177	53.3816	148.282	-7	0	0	Yes	6	No		Yes	64.2746	64.2746	1			No		No
900048	75-84	white	Hispanic/Latino	Male	Yes	No	No	No	No	21.581	No	No	Yes	No	Yes	No	No	Yes	Yes	No	No	Yes	Yes	144	64	98.8	96	18	95			73.0853		-4	0	0	No		No		No	3.56042	3.19722	2	3	Home or Self Care	No		No
900049	55-64	black	Not Hispanic/Latino	Male	No	No	No	Yes	No	23.2928	No	No	No	No	No	Yes	No	No	Yes	No	No	No	Yes	116	67	101.1	104	16	97	21		87.1016	414.769	2	0	0	No		No		No	56.4493	7.09653	13	56	Home or Self Care	No		No
900051	45-54	black	Not Specified	Female	No	Yes	No	No	No	43.6056	Yes	No	No	No	No	No	No	No	Yes	No	No	Yes	Yes	131	76	99.7	83	18	97	27		87.1016	322.598	-4	0	0	No		No		No	5.65278	5.65278	1	5	Left Against Medical Advice	No		No
900052	>=85	black	Not Specified	Female	Yes	No	No	No	No	20.5094	No	No	No	No	No	No	No	No	No	No	No	No	No	203	95	99	79	18	100	100		166.793	166.793	0	0	1	Yes	9	No		No	10.0896	4.06458	2	10	Expired	Yes	10	No
900053	45-54	declined_race	Not Hispanic/Latino	Male	No	No	No	Yes	No	22.4599	No	No	No	No	No	No	No	No	Yes	No	No	No	No	91	64	98.6	85	19	99	21		126.009	600.042		0	2	No		No		No	4.86944	4.86944	1	5	Home or Self Care	No		No
900054	20-44	black	Not Specified	Female	No	No	No	No	No	25.6288	No	No	No	No	No	No	No	No	Yes	No	No	Yes	Yes	123	79	100.9	97	16	98			99.9093		-11	0	0	No		No		No	2.35486	2.35486	1	3	Home or Self Care	No		No
900055
900056	65-74	black	Not Hispanic/Latino	Female	Yes	No	No	No	No	26.605	No	No	No	No	Yes	Yes	No	Yes	No	No	No	Yes	No	103	64	98.8	79	16	98	21		99.9093	475.759	-20	0	1	No		No		No	4.31181	4.31181	1	5	Home or Self Care	No		No
900057	55-64	black	Hispanic/Latino	Female	Yes	No	No	No	No	31.1328	No	No	No	No	Yes	No	No	Yes	No	No	No	Yes	No	114	47	101.8	92	18	94	27		68.5778	253.992	-9	0	0	No		No		No	6.84861	6.84861	1	7	Home or Self Care	No		No
900058	75-84	white	Not Specified	Female	Yes	Yes	No	No	No	23.3354	No	No	No	No	Yes	No	No	Yes	Yes	No	No	Yes	Yes	178	72	98.8	79	20	93	27	187	64.9469	240.544	-7	0	0	No		No		No	5.30486	5.30486	1	5	Home or Self Care	No		No
900059	65-74	unknown_race	Hispanic/Latino	Female	Yes	No	No	No	No	24.2154	No	No	No	No	No	No	No	No	Yes	No	No	Yes	Yes	108	76	100	85	16	95	27		73.0853	270.686	-4	0	1	No		No		No	8.66944	4.75556	2	9	Home or Self Care	No		No
900062	65-74	white	Hispanic/Latino	Female	Yes	Yes	No	No	No			No	No	No	Yes	No	No	Yes	Yes	No	No	No	Yes	118	58	103.3	91	30	96	21		78.9425	375.917	0	0	0	No		No		No	7.01458	3.10278	2	7	Home or Self Care	No		No
900064	75-84	black	Not Hispanic/Latino	Female	Yes	No	No	No	No	32.5	No	No	No	No	Yes	No	No	No	Yes	No	No	Yes	Yes	101	56	100.2	89	20	96	33		78.9425	239.22	-7	0	1	No		No		No	7.64167	7.64167	1	8	Home or Self Care	No		No
900066
900067	75-84	unknown_race	Not Specified	Male	Yes	Yes	Yes	No	No	32.5139	No	No	Yes	No	Yes	No	No	Yes	No	No	No	No	No	156	93	98.1	68	16	98	21		99.9093	475.759	-1	0	0	No		No		No	12.3396	12.3396	1	12	Rehab Facility	No		No
900068	20-44	declined_race	Not Specified	Male	No	No	No	No	No	25.2941	No	No	Yes	No	No	No	Yes	No	Yes	No	No	Yes	Yes	113	70	99.6	119	18	95	21		73.0853	348.025	-7	0	0	No		No		No	16.0028	0.622917	2	16	Home or Self Care	No		No
900069	65-74	declined_race	Hispanic/Latino	Male	Yes	Yes	No	No	Yes	31.6	No	No	No	No	No	No	No	Yes	No	No	No	No	No	123	82	97.9	92	18	96	27		78.9425	292.38	-2	0	0	No		No		No	25.45	3.16458	2	25	Skilled Nursing Facility	No		No
900070
900071	75-84	black	Not Hispanic/Latino	Female	Yes	Yes	Yes	No	No	23.8429	No	No	No	Yes	Yes	No	No	Yes	Yes	No	No	Yes	Yes	155	87	97.6	117	18	97	21	82	87.1016	414.769	2	0	1	Yes	7	No		No	6.44583	4.39444	4	6	Home or Self Care	No		No
900072	45-54	declined_race	Not Specified	Female	No	No	No	No	No	34.9698	No	No	No		No	No	No	No	Yes	No	No	Yes	Yes	131	84	99	101	22	89	27	84	55.1418	204.229	-9	0	0	No		No		No	7.29444	7.29444	1	7	Home or Self Care	No		No
900073
900074	20-44	declined_race	Hispanic/Latino	Male	No	Yes	No	No	No	25.9447	No	No	No	Yes	No	No	No	No	No	No	No	No	No	144	100	98.2	115	16	99			126.009		-14	0	0	No		No		No	4.61458	4.61458	1	4	Home or Self Care	No		No
900075
900076	65-74	black	Not Hispanic/Latino	Female	Yes	Yes	No	No	No	31.1913	No	No	No	No	Yes	No	No	No	Yes	No	No	Yes	Yes	91	52	99	62	18	80		52	43.7042		-7	0	0	Yes	1	No		No	41.0271	41.0271	1	41	Skilled Nursing Facility	No		No
900077	>=85	white	Hispanic/Latino	Female	Yes	No	No	No	No	23.7984	No	No	No	No	No	No	Yes	Yes	Yes	No	No	Yes	Yes	87	54	98.2	109	18	95	27		73.0853	270.686		0	0	No		No		No	5.33194	5.33194	1	5	Expired	Yes	5	No
900078	65-74	unknown_race	Hispanic/Latino	Female	Yes	No	No	No	No	35	Yes	No	No	No	Yes	No	No	Yes	No	No	No	No	No	105	68	98.1	80	18	96	21		78.9425	375.917	-8	0	0	No		No		No	5.52361	1.25417	2	5	Home or Self Care	No		No
900079	65-74	other_race	Hispanic/Latino	Male	Yes	Yes	No	No	No	35.7891	Yes	No	No	Yes	Yes	No	No	Yes	No	No	No	No	No	155	80	100.6	102	14	95	21		73.0853	348.025	-3	0	0	No		No		No	5.90833	5.90833	1	6	Home-Health Care Svc	No		No
900080	65-74	white	Hispanic/Latino	Female	Yes	Yes	No	No	No	32.1	No	No	No	No	Yes	No	No	Yes	Yes	No	No	No	Yes	156	74	102	110	22	94	21		68.5778	326.561	-3	0	0	No		No		No	1.36528	1.36528	1	2	Home or Self Care	No		No
900081	65-74	black	Hispanic/Latino	Male	No	No	No	No	No			No	No		No	No	No	No	No	No	No	No	No	158	68	101.1	107	20	91			59.3506		-3	0	0	No		No		No	0.938194	0.938194	1	1	Home or Self Care	No		No
900082	55-64	other_race	Not Hispanic/Latino	Female	No	Yes	No	No	No	33.0648	No	No	No	Yes	No	No	No	Yes	Yes	No	No	Yes	Yes	126	81	102.2	76	16	97		174	87.1016		-4	0	1	Yes	6	No		Yes	64.978	0.383333	2			No		No
900088	45-54	white	Not Hispanic/Latino	Male	Yes	No	No	No	No	29.8391	No	No	Yes	No	No	No	No	No	Yes	No	Yes	No	No	169	100	97	96	17	93	100	145	64.9469	64.9469	-6	0	9	Yes	0	Yes	11	No	24.7396	24.7396	1	24	Rehab Facility	No		No
900089	20-44	white	Hispanic/Latino	Female	No	No	No	No	No	30.7352	No	No	No	No	No	No	No	No	Yes	No	No	Yes	No	107	70	99	119	18	99			126.009		-1	0	0	No		No		No	25.0944	1.36181	7	25	Home or Self Care	No		No
900094	55-64	black	Hispanic/Latino	Female	No	No	No	No	No	31.0626	No	No	No	No	Yes	No	No	No	Yes	No	No	Yes	Yes	97	65	98.8	96	18	95	21		73.0853	348.025	-3	0	0	No		No		No	7.67153	7.67153	1	8	Home or Self Care	No		No
900096	>=85	black	Not Specified	Female	Yes	No	Yes	No	No	36.1666	Yes	No	No	No	Yes	No	Yes	Yes	Yes	No	No	No	Yes	123	66	100.8	47	16	100	21		166.793	794.255	-2	0	0	No		No		No	9.85903	5.26944	2	10	Expired	Yes	10	No
900097	55-64	white	Hispanic/Latino	Female	Yes	Yes	No	No	No	30.2032	No	No	No	No	Yes	No	No	Yes	Yes	No	No	Yes	Yes	120	75	99.2	114	18	94	21		68.5778	326.561	-5	0	0	No		No		No	4.28958	4.28958	1	4	Home-Health Care Svc	No		No
900099	65-74	unknown_race	Hispanic/Latino	Male	Yes	Yes	Yes	No	No	33.9036	No	No	No	No	Yes	No	No	Yes	No	No	No	Yes	Yes	145	73	98.2	92	18	85	33		49.0276	148.568	-11	0	-10	No		No		No	28.975	3.03681	2	29	Home or Self Care	No		No
900100	65-74	white	Hispanic/Latino	Male	Yes	No	Yes	No	No	21.8	No	No	No	No	Yes	No	No	Yes	No	No	No	No	No	97	63	98.2	74	18	96			78.9425		-1	0	0	No		No		No	1.24514	1.24514	1	1	Home or Self Care	No		No
900101	20-44	other_race	Hispanic/Latino	Male	Yes	Yes	No	No	No	38.2634	Yes	No	No	No	No	No	No	No	Yes	No	Yes	Yes	Yes	152	93	99.3	117	18	96	21	86	78.9425	375.917	-5	0	0	Yes	5	No		No	11.4222	11.4222	1	12	Expired	Yes	12	No
900106	45-54	other_race	Hispanic/Latino	Male	No	No	No	No	No	32.5226	No	No	No		No	No	No	No	Yes	No	No	Yes	Yes	80	59	99	90	20	92	27		61.9258	229.355	-7	0	0	No		No		No	6.35833	6.35833	1	6	Home or Self Care	No		No
900110	55-64	declined_race	Not Specified	Male	Yes	No	No	No	No	22.5235	No	No	No	No	No	Yes	No	No	No	No	No	No	No	128	85	98.6	103	18	99	21		126.009	600.042	-3	0	0	No		No		No	5.32083	10.0465	3	5	Home or Self Care	No		No
900112
900116	>=85	declined_race	Not Hispanic/Latino	Male	Yes	Yes	No	No	No	31.0755	No	No	No	Yes	No	Yes	No	Yes	Yes	No	No	Yes	Yes	129	64	98.2	60	18	94	33	57	68.5778	207.812	-1	0	0	Yes	5	No		No	7.46319	7.46319	1	7	Expired	Yes	7	No
900117	75-84	white	Not Hispanic/Latino	Female	Yes	No	No	No	No	31.8048	No	No	No	No	No	No	No	No	Yes	No	No	Yes	Yes	114	74	102.7	113	18	88	21	187	53.3816	254.198	-5	0	0	No		No		No	11.7007	11.7007	1	12	Skilled Nursing Facility	No		No
900130
900130
900133	65-74	black	Not Specified	Female	Yes	No	No	No	No	23.6714	No	No	No	No	Yes	Yes	No	No	Yes	No	No	No	No	90	46	102.2	88	18	96	21		78.9425	375.917	-5	0	0	No		No		No	3.43472	3.43472	1	3	Home or Self Care	No		No
900138	45-54	white	Hispanic/Latino	Female	Yes	Yes	No	No	No	30.1172	No	No	No	No	Yes	No	Yes	Yes	No	No	No	No	No	116	64	98.6	75	16	98			99.9093		-1	0	0	No		No		No	3.06181	0.447917	2	3	Home or Self Care	No		No
900139	75-84	declined_race	Hispanic/Latino	Female	Yes	No	No	No	No	22.0782	No	No	No		No	No	No	Yes	No	No	No	No	No	109	49	100	86	14	94	21		68.5778	326.561		0	1	No		No		No	3.9125	3.9125	1	4	Home or Self Care	No		No
900140	65-74	declined_race	Not Specified	Male	Yes	Yes	No	No	No	35.1642	Yes	No	No	No	Yes	No	No	No	Yes	No	No	Yes	Yes	119	83	98.4	112	18	96	21	116	78.9425	375.917	-14	0	0	Yes	9	No		No	49.5049	49.3181	2	49	Expired	Yes	49	No
900145	45-54	declined_race	Not Specified	Male	Yes	Yes	No	No	No	25.5188	No	No	No	No	Yes	No	Yes	Yes	Yes	No	No	Yes	Yes	135	89	98.4	82	17	99			126.009		-2	0	0	No		No		No	9.26181	5.04444	2	9	Home or Self Care	No		No
900154	20-44	black	Not Hispanic/Latino	Female	No	No	No	No	No			No	Yes	No	No	No	No	No	Yes	No	No	No	No	111	76	98.2	94	18	97			87.1016		-3	0	0	No		No		No	6.65486	0.515278	3	6	Home or Self Care	No		No
900158	20-44	black	Hispanic/Latino	Male	No	Yes	No	No	No	28.0959	No	No	No	Yes	No	No	No	Yes	Yes	No	No	No	Yes	124	84	98.7	85	18	96	21		78.9425	375.917	-5	0	1	No		No		No	3.64375	3.64375	1	4	Home or Self Care	No		No
900165
900173	45-54	other_race	Not Specified	Female	Yes	Yes	No	No	No	32.5773	No	No	Yes		Yes	No	No	No	No	No	No	No	No	124	76	98.3	86	24	99	21		126.009	600.042	-4	0	0	No		No		Yes	64.4412	6.14028	2			No		No
900175
900181	20-44	white	Not Hispanic/Latino	Female	No	No	No	No	No	39.7927	Yes	No	Yes	No	No	Yes	No	No	Yes	No	No	No	Yes	109	68	102.9	114	20	98	21		99.9093	475.759	-7	0	0	No		No		No	3.27292	3.27292	1	3	Home or Self Care	No		No
900186	55-64	other_race	Hispanic/Latino	Male	No	No	No	No	No	28.2602	No	No	No	No	No	Yes	No	No	No	No	No	No	No	121	76	100.7	88	17	96			78.9425		-2	0	0	No		No		No	1.22222	1.22222	1	1	Home or Self Care	No		No
900188	45-54	other_race	Hispanic/Latino	Male	Yes	No	No	No	No	35.7955	Yes	No	No	No	No	Yes	No	No	Yes	No	No	Yes	Yes	158	98	99.1	98	18	98	21	53	99.9093	475.759	-7	0	0	No		No		No	16.9493	16.9493	1	17	Home or Self Care	No		No
900195	75-84	black	Not Specified	Male	Yes	No	No	No	No	25.1164	No	No	Yes	No	Yes	No	No	Yes	No	No	No	No	No	136	88	99	88	19	94	21		68.5778	326.561	-3	0	0	No		No		No	1.31736	1.31736	1	1	Home or Self Care	No		No
900196	45-54	other_race	Hispanic/Latino	Male	Yes	No	No	No	No	34.0153	No	No	No	No	Yes	No	No	No	Yes	No	No	No	Yes	117	78	98.2	88	16	98			99.9093		-9	0	0	No		No		No	22.9257	2.63056	3	23	Home or Self Care	No		No
900202	55-64	black	Not Hispanic/Latino	Male	No	No	Yes	No	No	28.255	No	Yes	No	No	No	No	No	Yes	No	No	No	No	No	142	108	97.4	119	18	96	21		78.9425	375.917	-4	0	1	No		No		No	5.77569	5.77569	1	6	Home or Self Care	No		No
900203	20-44	black	Not Hispanic/Latino	Male	Yes	Yes	No	Yes	No	29.6221	No	No	No	No	No	Yes	No	Yes	Yes	No	No	Yes	Yes	116	78	99.6	96	17	97	21	40	87.1016	414.769	-1	0	0	No		No		No	55.5618	3.36458	4	55	Home or Self Care	No		No
900204	45-54	other_race	Not Specified	Female	No	No	No	No	No	28.1413	No	No	No	No	No	No	No	No	Yes	No	No	Yes	Yes	75	54	100	110	18	88	21		53.3816	254.198	-16	0	-11	No		No		No	27.3035	16.8743	2	27	Skilled Nursing Facility	No		No
900207	45-54	black	Not Hispanic/Latino	Female	Yes	No	No	No	No	32.9135	No	No	No	No	No	No	No	No	Yes	No	No	Yes	Yes	157	99	100.6	111	19	99	21	67	126.009	600.042	-7	0	1	Yes	4	No		No	46.7201	46.7201	1	47	Home-Health Care Svc	No		No
900210
900221	65-74	declined_race	Hispanic/Latino	Female	Yes	Yes	No	No	No	36.1106	Yes	No	No	No	Yes	No	No	Yes	Yes	No	No	No	Yes	110	58	98.6	100	20	96			78.9425		-1	0	0	No		No		No	1.51667	1.51667	1	1	Home or Self Care	No		No
900226
900230	65-74	white	Not Hispanic/Latino	Male	No	No	Yes	No	No			No	No	No	Yes	No	No	Yes	Yes	No	No	Yes	Yes	126	86	98.6	98	30	98	100	160	99.9093	99.9093	-3	0	-2	No		Yes	24	No	28.9875	28.9875	1	29	Expired	Yes	29	No
900237	55-64	other_race	Hispanic/Latino	Female	Yes	No	No	No	No	22.8733	No	No	No	No	No	No	No	No	Yes	No	No	Yes	Yes	132	81	100.3	98	17	90	80	71	57.1139	71.3924	-8	0	0	Yes	2	Yes	10	No	16.9722	16.9722	1	17	Home-Health Care Svc	No		No
900238	>=85	other_race	Hispanic/Latino	Male	Yes	Yes	No	No	No	30.3769	No	No	No	No	No	Yes	No	No	Yes	No	No	Yes	Yes	143	73	101.5	106	20	89	80	237	55.1418	68.9272	-2	0	0	Yes	1	No		No	10.2201	10.2201	1	10	Expired	Yes	10	No
900239	75-84	white	Not Hispanic/Latino	Male	Yes	Yes	No	No	No	28.1594	No	No	No	No	Yes	No	No	Yes	Yes	No	No	No	Yes	150	72	98.2	90	16	90			57.1139		-1	0	0	No		No		No	1.875	1.875	1	2	Home or Self Care	No		No
900245	55-64	declined_race	Not Specified	Male	No	No	No	No	No	29.7265	No	No	No		No	No	No	No	Yes	No	No	Yes	Yes	146	84	102.6	87	18	96	21	134	78.9425	375.917	-4	0	0	Yes	5	No		Yes	63.0843	63.0843	1			No		No
900250	20-44	declined_race	Hispanic/Latino	Female	No	No	No	No	No			No	No		Yes	No	No	Yes	Yes	No	No	No	Yes	117	79	101.1	122	19	99			126.009		-9	0	0	No		No		No	0.836111	0.836111	1	1	Home or Self Care	No		No
900251	>=85	white	Not Hispanic/Latino	Male	Yes	No	Yes	No	No	25.1518	No	No	No		Yes	No	No	Yes	Yes	No	No	Yes	Yes	131	63	99	105	20	98	33		99.9093	302.755	-14	0	0	No		No		No	11.3444	11.3444	1	12	Expired	Yes	12	No
900252	65-74	declined_race	Not Hispanic/Latino	Male	Yes	No	No	No	No	25.4441	No	No	No	No	Yes	No	No	Yes	Yes	No	No	Yes	Yes	153	81	99.7	101	18	95	21	155	73.0853	348.025	-10	0	0	No		No		No	19.2437	19.2437	1	19	Home or Self Care	No		No
900253	45-54	black	Not Hispanic/Latino	Male	Yes	Yes	Yes	Yes	Yes	31.4067	No	No	No	No	No	No	No	Yes	No	No	No	No	No	154	94	98.1	100	18	97	21	165	87.1016	414.769	0	0	1	No		No		No	4.89097	4.89097	1	5	Home or Self Care	No		No
900260	75-84	other_race	Hispanic/Latino	Female	Yes	No	No	No	No	26.755	No	No	No	No	No	No	No	No	Yes	No	No	Yes	Yes	150	85	99	68	16	99			126.009		-7	0	0	No		No		No	3.19375	3.19375	1	3	Home-Health Care Svc	No		No
900278
900288	45-54	black	Hispanic/Latino	Female	No	No	No	No	No			No	Yes	No	No	Yes	No	No	No	No	No	No	No	160	103	98.4	115	26	99			126.009		-3	0	0	No		No		No	1.1875	1.1875	1	1	Home or Self Care	No		No
900289	55-64	other_race	Hispanic/Latino	Male	Yes	No	No	No	No	25.8	No	No	No	No	Yes	No	No	Yes	No	No	No	No	No	156	80	97.5	135	18	98	21		99.9093	475.759	-2	0	0	No		No		No	1.03611	1.03611	1	1	Home or Self Care	No		No
900292	20-44	black	Not Specified	Male	No	No	No	No	No			No	No	No	No	No	No	No	Yes	No	No	No	No	138	94	99.1	115	20	90	21		57.1139	271.971	-7	0	0	No		No		No	5.46111	5.46111	1	5	Home or Self Care	No		No
900297	65-74	declined_race	Not Specified	Female	Yes	No	No	No	No	33.2893	No	No	Yes	No	No	No	No	No	No	No	No	No	No	149	99	102.6	84	16	95	21	86	73.0853	348.025	0	0	1	No		No		No	62.9264	1.30347	2	63	Home or Self Care	No		No
900300
900306	45-54	native_hawaiian_other_pacific_islander	Not Specified	Male	No	No	No	No	No	27.3438	No	No	No	No	No	No	No	No	No	No	No	No	Yes	115	84	99.6	109	18	92			61.9258		-8	0	-3	No		No		No	50.4417	1.24514	2	50	Home or Self Care	No		No
900311
900313	20-44	black	Not Hispanic/Latino	Female	No	No	No	No	No	34.2894	No	No	No	No	No	No	No	No	Yes	No	No	Yes	Yes	117	79	99.6	111	18	95	27	276	73.0853	270.686	-7	0	0	No		No		No	4.05764	4.05764	1	4	Home or Self Care	No		No
900318	20-44	declined_race	Hispanic/Latino	Male	No	No	No	No	No	17.8064	No	No	No	No	No	No	No	No	No	No	No	No	No	127	79	98.4	93	17	98	21		99.9093	475.759	-14	0	0	No		No		No	3.18958	3.18958	1	3	Home or Self Care	No		No
900330	45-54	white	Hispanic/Latino	Male	Yes	No	No	No	No	35.2643	Yes	No	No	No	Yes	No	No	No	Yes	No	No	No	Yes	94	56	100.2	71	18	95			73.0853		-7	0	0	No		No		No	24.1792	1.75556	2	24	Home or Self Care	No		No
900336	55-64	black	Not Hispanic/Latino	Female	Yes	Yes	No	No	No	29.2458	No	No	No	No	Yes	Yes	Yes	Yes	Yes	No	No	No	Yes	153	120	97.3	100	23	88	30	83	53.3816	177.939	-2	0	0	Yes	1	No		No	38.8271	38.8271	1	39	Skilled Nursing Facility	No		No
900349	55-64	other_race	Not Hispanic/Latino	Male	Yes	No	No	No	No	29.3735	No	No	No	No	Yes	No	No	No	No	No	No	No	No	139	90	98.4	98	20	95			73.0853		-29	0	0	No		No		No	4.98958	4.98958	1	5	Home or Self Care	No		No
900355	>=85	unknown_race	Hispanic/Latino	Male	Yes	Yes	No	Yes	No	28.8408	No	No	Yes	No	No	No	No	Yes	Yes	No	No	Yes	Yes	127	77	99.8	105	20	92	30	108	61.9258	206.419	0	0	0	No		No		No	4.11389	4.11389	1	4	Expired	Yes	4	No
900367	55-64	white	Hispanic/Latino	Male	Yes	No	No	No	No	31.7117	No	No	Yes	No	Yes	Yes	No	Yes	Yes	No	No	Yes	Yes	180	72	101.9	102	18	92	34		61.9258	182.135	-11	0	0	No		No		No	5.37222	5.37222	1	5	Home or Self Care	No		No
900368	45-54	white	Not Hispanic/Latino	Female	Yes	No	No	No	No	28.5733	No	No	Yes	No	No	No	No	No	No	No	No	No	No	101	69	98.4	119	18	97			87.1016		-7	0	0	No		No		No	1.30347	1.30347	1	1	Home or Self Care	No		No
900371	55-64	declined_race	Not Specified	Female	Yes	Yes	No	No	No	27.4079	No	No	No	No	Yes	No	No	No	Yes	No	No	No	Yes	128	78	98.5	120	19	96	21		78.9425	375.917	-7	0	0	No		No		No	3.34097	3.34097	1	3	Home or Self Care	No		No
900372	75-84	white	Hispanic/Latino	Male	Yes	Yes	No	Yes	No	21.961	No	No	No	Yes	Yes	No	No	Yes	Yes	No	No	No	Yes	129	78	102.8	94	16	95			73.0853		-3	0	0	No		No		No	3.06528	3.06528	1	3	Home-Health Care Svc	No		No
900375	55-64	black	Hispanic/Latino	Female	Yes	Yes	No	Yes	No	57.7958	Yes	No	No	No	Yes	No	No	Yes	Yes	No	No	Yes	Yes	110	60	100.9	110	16	96	80	177	78.9425	98.6782	0	0	0	Yes	2	No		No	14.2354	14.2354	1	14	Expired	Yes	14	No
900382	65-74	black	Hispanic/Latino	Male	Yes	No	No	No	No	27.6918	No	No	No	No	Yes	No	No	Yes	Yes	No	No	Yes	Yes	157	118	100.4	90	18	80	21	162	43.7042	208.115	-9	0	0	Yes	1	No		No	9.40139	9.40139	1	10	Expired	Yes	10	No
900383	>=85	declined_race	Hispanic/Latino	Female	Yes	Yes	Yes	No	No	26.6545	No	No	Yes	No	No	No	No	No	Yes	No	No	Yes	Yes	128	72	98.7	92	19	97	27		87.1016	322.598	-14	0	0	No		No		No	9.24722	9.24722	1	9	Skilled Nursing Facility	No		No
900388	75-84	other_race	Hispanic/Latino	Female	Yes	No	No	No	No	24.598	No	No	Yes	No	Yes	No	No	No	Yes	No	No	No	No	144	72	98.6	63	17	98			99.9093		-3	0	0	No		No		No	12.1181	2.18472	2	12	Home or Self Care	No		No
900389	75-84	declined_race	Not Specified	Male	Yes	No	No	No	No	28.1131	No	No	No	No	No	No	No	Yes	Yes	No	No	Yes	Yes	138	85	98.2	98	18	98		58	99.9093		-4	0	0	No		No		No	21.3819	2.52361	2	21	Home or Self Care	No		No
900391	20-44	declined_race	Not Specified	Female	No	No	No	No	No	26.0573	No	No	No	No	No	No	No	No	No	No	No	No	No	108	76	99.8	106	18	100	21		166.793	794.255	0	0	0	No		No		No	4.98194	4.98194	1	5	Home or Self Care	No		No
900392	55-64	other_race	Hispanic/Latino	Male	Yes	Yes	Yes	Yes	No	24.2059	No	No	No	No	No	No	No	No	Yes	No	No	Yes	Yes	166	89	102.9	140	18	94	21		68.5778	326.561	-1	0	0	No		No		No	7.97569	7.97569	1	8	Home or Self Care	No		No
900394	55-64	declined_race	Not Specified	Female	Yes	Yes	Yes	No	No	29.3	No	No	No	No	Yes	No	No	Yes	Yes	No	No	Yes	Yes	120	86	102.1	93	20	98	30	76	99.9093	333.031	-1	0	0	Yes	10	Yes	18	No	26.1729	0.214583	2	26	Skilled Nursing Facility	No		No
900396	45-54	white	Not Hispanic/Latino	Male	No	Yes	No	No	No	27.7858	No	Yes	No	No	No	No	No	No	Yes	No	No	Yes	Yes	134	80	99.6	131	18	93		68	64.9469		-10	0	0	No		No		No	1.95972	1.95972	1	2	Home or Self Care	No		No
900399	75-84	white	Hispanic/Latino	Male	Yes	Yes	No	No	No	27.3469	No	No	No	No	Yes	No	No	No	Yes	No	No	Yes	Yes	117	69	99.8	81	18	95	27		73.0853	270.686	-14	0	0	No		No		No	6.02778	2.09722	2	6	Home or Self Care	No		No
900407	75-84	other_race	Hispanic/Latino	Male	Yes	Yes	No	Yes	No	35.0887	Yes	No	No	No	Yes	No	No	No	Yes	No	No	No	Yes	143	74	100.8	71	18	94	21		68.5778	326.561	-3	0	0	No		No		No	5.43333	5.43333	1	5	Home or Self Care	No		No
900409	20-44	white	Not Specified	Male	No	No	No	No	No	28.4865	No	No	No	No	No	No	No	No	No	No	No	No	No	130	72	101.9	127	16	95			73.0853		-1	0	0	No		No		No	9.32708	1.04861	3	10	Home or Self Care	No		No
900411	20-44	other_race	Hispanic/Latino	Male	No	No	No	No	No	26.0547	No	No	No		No	No	No	No	Yes	No	No	No	Yes	125	74	98.4	92	18	94			68.5778		-4	0	0	No		No		No	1.33403	0.191667	2	1	Home or Self Care	No		No
900414	65-74	declined_race	Hispanic/Latino	Female	Yes	Yes	No	No	No	42.9824	Yes	No	No	No	No	No	No	Yes	No	No	No	No	No	153	81	98.8	97	18	96	21		78.9425	375.917	-2	0	1	No		No		No	3.9125	3.9125	1	4	Home-Health Care Svc	No		No
900415
900417	20-44	black	Not Hispanic/Latino	Male	Yes	No	No	No	No			No	No		No	No	No	No	No	No	No	No	No	105	76	101.1	114	18	99	21		126.009	600.042	-1	0	0	No		No		No	4.29167	1.21181	2	4	Home or Self Care	No		No
900421	75-84	other_race	Not Specified	Male	No	Yes	No	No	Yes	21.7234	No	No	No	Yes	No	Yes	No	No	Yes	No	No	Yes	No	85	55	100	125	24	75	80	173	39.7461	49.6827	0	0	0	Yes	0	Yes	6	No	5.77361	5.77361	1	6	Expired	Yes	6	No
900427	45-54	declined_race	Hispanic/Latino	Male	No	No	No	No	No	18.4558	No	No	No	No	No	Yes	No	No	Yes	No	No	No	No	147	98	101.3	162	22	98	27	91	99.9093	370.034	0	0	0	No		No		No	4.13403	4.13403	1	4	Home-Health Care Svc	No		No
900432
900434
900439	45-54	other_race	Hispanic/Latino	Male	No	No	No	No	No	30.2136	No	No	No	No	No	No	No	No	Yes	No	No	Yes	Yes	109	68	99.7	124	36	92	33		61.9258	187.654	-7	0	0	No		No		No	1.63681	1.63681	1	2	Left Against Medical Advice	No		No
900443	20-44	white	Not Hispanic/Latino	Male	No	No	No	No	No	20.8376	No	No	No		No	No	No	No	Yes	No	No	No	Yes	93	71	101.7	114	18	95			73.0853		-8	0	0	No		No		No	2.54236	2.54236	1	2	Home or Self Care	No		No
900445	55-64	white	Not Hispanic/Latino	Male	No	No	No	No	No	33.7802	No	No	No	No	No	No	No	No	Yes	No	No	Yes	Yes	116	57	99.1	99	35	86	100	69	50.3506	50.3506	-6	0	0	Yes	3	No		No	27.5181	27.5181	1	28	Expired	Yes	28	No
900449	55-64	white	Not Specified	Male	No	No	No	No	No	34.5446	No	No	No	No	No	Yes	No	No	Yes	No	No	No	No	105	61	97.7	110	22	97	21	146	87.1016	414.769	-1	0	7	No		No		No	18.0715	18.0715	1	18	Expired	Yes	18	No
900450	55-64	black	Not Hispanic/Latino	Male	No	No	No	No	No	20.7682	No	No	No	No	No	No	No	No	Yes	No	No	No	Yes	111	70	100.5	94	20	95			73.0853		-3	0	0	No		No		No	3.15556	3.15556	1	3	Home or Self Care	No		No
900453	65-74	black	Not Specified	Female	Yes	No	No	No	No	24.6156	No	No	No	No	No	No	No	Yes	Yes	No	No	No	No	153	77	99.6	55	18	99	30		126.009	420.029	-1	0	0	No		No		No	5.31389	5.31389	1	5	Skilled Nursing Facility	No		No
900458	20-44	other_race	Hispanic/Latino	Male	No	No	No	No	No	25.6804	No	No	No		No	No	No	No	Yes	No	No	Yes	Yes	111	76	102.5	107	18	93	30	108	64.9469	216.49	-4	0	0	No		No		No	18.2806	18.2806	1	18	Home or Self Care	No		No
900459	20-44	declined_race	Not Specified	Male	No	No	No	No	No	24.6168	No	No	No	No	No	No	No	No	Yes	No	No	Yes	No	167	75	99	145	18	100			166.793			0	0	No		No		No	43.6333	13.8347	3	43	Home or Self Care	No		No
900462	55-64	white	Not Hispanic/Latino	Female	No	No	No	No	No	26.211	No	No	Yes	No	No	No	No	No	Yes	No	No	Yes	No	109	64	99.5	98	21	91	27		59.3506	219.817	-7	0	0	No		No		No	5.04306	5.04306	1	5	Home or Self Care	No		No
900466
900468	20-44	black	Not Hispanic/Latino	Male	No	No	No	No	No	35.8773	Yes	No	No		No	No	No	No	Yes	No	No	No	No	119	76	99.9	109	18	97			87.1016		-1	0	0	No		No		No	0.898611	0.898611	1	1	Home or Self Care	No		No
900472	20-44	declined_race	Hispanic/Latino	Male	No	No	No	No	No	34.9539	No	No	No	No	No	No	No	No	Yes	No	No	Yes	Yes	123	76	99	90	16	98	21		99.9093	475.759	-7	0	0	No		No		No	5.06458	5.06458	1	5	Home or Self Care	No		No
900474	65-74	native_hawaiian_other_pacific_islander	Hispanic/Latino	Male	Yes	No	Yes	No	No	24.1975	No	No	No	No	Yes	No	No	Yes	No	No	No	No	No	106	69	99.2	129	19	98	21		99.9093	475.759	0	0	0	No		No		No	1.21944	1.21944	1	1	Home or Self Care	No		No
900476
900477	20-44	declined_race	Not Specified	Female	No	No	No	No	No	28.6539	No	No	No		No	No	No	No	Yes	No	No	Yes	Yes	124	79	101.3	133	24	91	21		59.3506	282.622	-6	0	1	No		No		No	55.0479	5.79236	5	55	Home or Self Care	No		No
900482	65-74	white	Hispanic/Latino	Female	Yes	No	No	No	No	40.3111	Yes	No	No	No	No	No	No	No	No	No	No	Yes	Yes	128	73	100	81	18	94	21		68.5778	326.561	-7	0	-5	No		No		No	7.29444	0.297222	2	7	Home or Self Care	No		No
900483	55-64	white	Hispanic/Latino	Male	No	No	No	No	No	29.6291	No	No	No	No	No	No	No	No	No	No	No	No	No	160	97	99.7	110	18	98	21		99.9093	475.759	-1	0	0	No		No		No	2.07847	2.07847	1	2	Home or Self Care	No		No
900485	75-84	declined_race	Not Specified	Male	Yes	No	No	No	No	28	No	No	No	Yes	No	No	No	Yes	No	No	No	Yes	Yes	128	78	99.8	89	17	98			99.9093		-14	0	-10	No		No		No	8.16528	8.16528	1	8	Home or Self Care	No		No
900490	55-64	other_race	Hispanic/Latino	Female	Yes	Yes	No	No	No	31.4901	No	No	No	No	Yes	No	No	Yes	Yes	No	No	Yes	Yes	90	51	97.5	67	16	97	27		87.1016	322.598	-3	0	0	No		No		No	5.31389	5.31389	1	5	Home-Health Care Svc	No		No
900491	20-44	other_race	Hispanic/Latino	Male	No	No	No	No	No	32.3635	No	No	No	No	No	No	Yes	Yes	Yes	No	No	Yes	Yes	139	80	102.9	98	18	96	21	57	78.9425	375.917	-5	0	0	Yes	2	No		No	46.3382	46.3382	1	46	Rehab Facility	No		No
900507	>=85	multiracial	Not Specified	Female	Yes	Yes	No	No	No	18.5303	No	No	No	No	No	No	No	Yes	No	No	No	No	No	152	91	98.4	64	18	97	21		87.1016	414.769		0	0	No		No		No	46.9972	10.9118	2	47	Home or Self Care	No		No
900509	65-74	other_race	Not Hispanic/Latino	Female	No	Yes	No	No	No	26.9888	No	No	No	Yes	No	No	No	No	Yes	No	No	Yes	Yes	110	70	98.2	91	16	94	30	111	68.5778	228.593	-14	0	0	No		No		No	5.61736	5.61736	1	5	Home or Self Care	No		No
900510	65-74	other_race	Hispanic/Latino	Male	Yes	Yes	No	No	No	32.0938	No	No	Yes	No	Yes	No	Yes	Yes	Yes	No	No	Yes	Yes	138	72	101.2	92	20	95	21		73.0853	348.025	-5	0	0	No		No		No	17.1701	11.1243	2	17	Rehab Facility	No		No
900511	65-74	other_race	Hispanic/Latino	Female	No	No	No	No	No			No	No	No	Yes	No	No	No	No	No	No	No	No	109	66	98.2	83	18	99	21		126.009	600.042	-8	0	0	No		No		No	2.89861	2.89861	1	3	Home or Self Care	No		No
900512	45-54	black	Not Hispanic/Latino	Female	Yes	Yes	No	No	No	53.1664	Yes	No	No		No	No	No	No	Yes	No	No	Yes	Yes	161	89	102.7	112	30	98	21	147	99.9093	475.759		0	0	Yes	11	No		No	11.5125	11.5125	1	12	Expired	Yes	12	No
900514	65-74	declined_race	Not Specified	Male	Yes	No	No	No	No			No	No	No	Yes	Yes	No	No	Yes	No	No	Yes	Yes	143	89	98.8	107	20	97	33		87.1016	263.944	1	0	0	No		No		No	8.95625	8.95625	1	9	Home or Self Care	No		No
900515	65-74	black	Not Hispanic/Latino	Male	Yes	No	No	Yes	No	26.0079	No	No	No	No	No	No	Yes	No	Yes	No	No	Yes	No	101	81	98.1	76	20	95	21		73.0853	348.025	-7	0	0	No		No		No	20.2486	20.2486	1	20	Home or Self Care	No		No
900516	65-74	other_race	Hispanic/Latino	Male	No	Yes	No	No	No			No	No	No	No	No	No	No	Yes	No	No	No	Yes	129	79	98.7	83	16	97	21		87.1016	414.769	-5	0	0	No		No		No	0.946528	0.946528	1	1	Home or Self Care	No		No
900517
900518	55-64	other_race	Hispanic/Latino	Female	No	No	No	No	No	26.7239	No	No	No		No	No	No	No	Yes	No	No	Yes	Yes	152	89	100	120	18	84	21		47.8074	227.654	-6	0	0	No		No		No	5.15208	5.15208	1	5	Home or Self Care	No		No
900519	20-44	other_race	Hispanic/Latino	Male	No	No	No	No	Yes	28.1904	No	No	No		No	No	No	No	Yes	No	No	Yes	Yes	122	78	102.9	103	18	95	80	107	73.0853	91.3566	-4	0	1	No		No		No	5.09236	5.09236	1	5	Home or Self Care	No		No
900520	65-74	other_race	Hispanic/Latino	Female	Yes	Yes	No	Yes	No	22.6642	No	Yes	No	No	No	No	No	Yes	Yes	No	No	No	Yes	186	83	101.1	73	18	100	80	63	166.793	208.492	-7	0	0	No		Yes	2	No	12.3875	12.3875	1	12	Hospice/Home	No		Yes
900521	>=85	white	Hispanic/Latino	Female	Yes	Yes	No	No	No	26.7835	No	No	No	No	Yes	No	No	Yes	No	No	No	No	No	152	75	99.7	79	18	95			73.0853		-4	0	0	No		No		No	2.13819	2.13819	1	2	Home or Self Care	No		No
900522	45-54	other_race	Hispanic/Latino	Female	Yes	Yes	No	No	No	39.2057	Yes	No	Yes	No	Yes	No	No	Yes	Yes	No	No	No	Yes	168	91	99.1	116	18	96	21		78.9425	375.917	-6	0	0	No		No		No	2.08056	2.08056	1	2	Home or Self Care	No		No
900523	55-64	other_race	Hispanic/Latino	Female	No	No	No	No	No	27.7364	No	No	No	No	No	No	No	No	Yes	No	No	Yes	Yes	108	74	98.1	86	19	93	27		64.9469	240.544	-7	0	0	No		No		No	7.60486	7.60486	1	7	Home or Self Care	No		No
900525	65-74	black	Not Hispanic/Latino	Male	No	No	No	No	No	41.9586	Yes	No	No	No	Yes	No	No	No	No	No	No	No	No	139	82	102	108	18	94			68.5778		-2	0	0	No		No		No	8.04167	8.04167	1	8	Home or Self Care	No		No
900526
900528	55-64	other_race	Not Hispanic/Latino	Male	Yes	Yes	Yes	No	No	37.2078	Yes	No	No	No	Yes	No	No	Yes	Yes	No	No	Yes	Yes	115	79	97.4	70	18	98	21	455	99.9093	475.759	8	0	11	Yes	5	Yes	11	No	25.2465	25.0771	2	25	Home or Self Care	No		No
900529	55-64	other_race	Hispanic/Latino	Male	No	No	No	No	No	25.0275	No	No	No	Yes	No	No	No	No	No	No	No	No	No	84	62	97.4	117	21	98	27	88	99.9093	370.034	0	0	1	No		No		No	4.29028	4.29028	1	4	Home or Self Care	No		No
900530	45-54	other_race	Hispanic/Latino	Male	No	No	No	No	No	25.7245	No	No	No	No	Yes	No	No	No	Yes	No	No	No	No	227	105	98.2	120	20	99	21		126.009	600.042	7	0	8	No		No		No	9.82153	9.82153	1	10	Home or Self Care	No		No
900531	45-54	black	Not Hispanic/Latino	Male	Yes	Yes	Yes	Yes	No	30.5	No	No	No	Yes	No	No	Yes	Yes	Yes	No	No	No	No	126	78	98.2	87	17	95	21		73.0853	348.025	-7	0	0	No		No		No	24.0326	5.1	2	24	Home or Self Care	No		No
900534	65-74	asian	Not Hispanic/Latino	Male	Yes	Yes	No	No	No	25.7423	No	No	No	Yes	Yes	No	No	No	Yes	No	No	Yes	Yes	154	78	100	112	24	90	21	82	57.1139	271.971	-4	0	0	Yes	3	No		No	19.5222	19.5222	1	20	Expired	Yes	20	No
900536	20-44	white	Hispanic/Latino	Male	No	No	No	No	No	32.5873	No	No	No	No	No	No	No	No	Yes	No	No	No	Yes	138	74	99.4	90	18	95	21		73.0853	348.025	-7	0	0	No		No		No	3.91944	3.91944	1	4	Home or Self Care	No		No
900537	20-44	other_race	Hispanic/Latino	Male	No	No	No	No	No			No	No	Yes	No	No	No	No	Yes	No	No	No	No	133	88	100	84	18	97	21		87.1016	414.769	-7	0	0	No		No		No	1.44028	1.44028	1	2	Home or Self Care	No		No
900538	75-84	white	Not Hispanic/Latino	Male	Yes	Yes	No	No	No	24.1837	No	No	Yes	No	No	No	No	No	Yes	No	No	Yes	Yes	130	79	98.2	103	19	100			166.793		-7	0	1	No		No		No	3.76319	3.76319	1	4	Home or Self Care	No		No
900539
900542	65-74	white	Not Hispanic/Latino	Female	Yes	Yes	No	Yes	No	28.4783	No	No	Yes	No	No	No	No	Yes	Yes	No	No	No	Yes	113	63	101.4	107	18	99	27	119	126.009	466.699	-15	0	0	No		No		No	11.9042	11.9042	1	12	Skilled Nursing Facility	No		No
900543	45-54	asian	Not Specified	Female	No	No	No	No	No			No	No		No	No	No	No	No	No	No	No	No	132	82	99.5	113	18	96			78.9425		-11	0	0	No		No		No	0.9	0.9	1	1	Home or Self Care	No		No
900544	>=85	declined_race	Hispanic/Latino	Female	Yes	Yes	No	No	No	26.0434	No	No	No	No	No	No	No	No	Yes	No	No	No	Yes	89	65	97.7	144	14	100	80		166.793	208.492	0	0	0	No		No		No	2.73889	1.89722	2	3	Expired	Yes	3	No
900545	65-74	white	Hispanic/Latino	Male	Yes	Yes	Yes	No	No	26.7074	No	No	No	Yes	No	No	No	Yes	Yes	No	No	Yes	Yes	146	77	99.5	80	18	96	27	147	78.9425	292.38	-1	0	0	Yes	4	No		No	5.79306	5.79306	1	5	Expired	Yes	5	No
900548	45-54	declined_race	Hispanic/Latino	Female	No	No	No	No	No	32.1743	No	No	No		No	No	No	No	Yes	No	No	Yes	Yes	119	69	102.9	115	18	92	80	213	61.9258	77.4073	-8	0	1	No		No		No	21.8646	21.8646	1	22	Home or Self Care	No		No
900549	65-74	black	Not Specified	Female	No	No	No	No	No	34.4155	No	No	No	No	No	No	No	Yes	No	No	No	No	No	116	78	98.1	98	18	96	27		78.9425	292.38	-5	0	0	No		No		No	5.04306	5.04306	1	5	Skilled Nursing Facility	No		No
900550	65-74	other_race	Hispanic/Latino	Female	No	No	No	No	No	25.0079	No	No	No	No	No	No	No	No	Yes	No	No	No	No	168	63	97.9	56	19	95	21	70	73.0853	348.025		0	3	No		No		No	52.7542	52.7542	1	53	Skilled Nursing Facility	No		No
900553	>=85	other_race	Hispanic/Latino	Female	Yes	No	No	No	No	20.1	No	No	No	No	No	No	No	No	Yes	No	No	No	No	225	191	97.4	120	36	83			46.6756		0	0	0	No		No		No	0.830556	0.830556	1	1	Expired	Yes	1	No
900554	>=85	black	Not Hispanic/Latino	Female	Yes	Yes	Yes	No	No	36	Yes	No	Yes	No	No	No	Yes	No	Yes	No	No	Yes	Yes	117	73	101.1	77	20	100	80		166.793	208.492	-6	0	0	No		No		No	4.13194	4.13194	1	4	Home or Self Care	No		No
900555
900556	55-64	declined_race	Not Specified	Female	Yes	Yes	No	No	No	22.1798	No	No	Yes	No	No	No	No	No	Yes	No	No	Yes	Yes	119	58	96.7	79	24	96	100	70	78.9425	78.9425	-4	0	0	Yes	17	Yes	23	Yes	58.2009	0.306944	3			No		No
900558	>=85	black	Not Specified	Female	Yes	No	No	Yes	No	22.6386	No	No	No	Yes	Yes	No	Yes	Yes	No	No	No	Yes	No	105	75	98.4	79	18	96	21		78.9425	375.917	-7	0	0	No		No		No	3.16597	3.16597	1	3	Home or Self Care	No		No
900560	55-64	other_race	Hispanic/Latino	Male	No	No	No	No	No	28.4055	No	Yes	No		No	No	No	No	Yes	No	No	Yes	Yes	84	55	102.1	95	20	92	30		61.9258	206.419	-6	0	1	No		No		No	3.99861	3.99861	1	4	Home or Self Care	No		No
900562	75-84	white	Hispanic/Latino	Female	Yes	No	No	No	No	32.988	No	No	No	No	Yes	No	No	No	Yes	No	No	Yes	Yes	145	89	100.2	112	18	96	21	69	78.9425	375.917	-3	0	0	Yes	0	Yes	27	No	27.6729	27.6729	1	27	Expired	Yes	27	No
900565	>=85	other_race	Hispanic/Latino	Male	Yes	No	No	No	No	22.9191	No	Yes	No	No	Yes	No	No	No	Yes	No	No	Yes	Yes	121	55	98.4	77	24	88		86	53.3816		-2	0	0	No		No		No	4.72917	4.13611	2	5	Expired	Yes	5	No
900566	20-44	declined_race	Hispanic/Latino	Male	Yes	No	No	No	No	29.315	No	No	No		No	No	No	No	Yes	No	No	Yes	Yes	123	82	99.1	90	90	99	21		126.009	600.042	-7	0	0	No		No		No	10.0667	10.0667	1	10	Home or Self Care	No		No
900567	55-64	other_race	Hispanic/Latino	Female	Yes	No	No	No	Yes	35.0466	Yes	No	No	No	No	No	No	No	No	No	No	Yes	No	123	72	98.3	104	20	98	24		99.9093	416.289	-5	0	0	No		No		No	3.01389	3.01389	1	3	Home or Self Care	No		No
900569	20-44	declined_race	Not Specified	Male	No	No	No	No	No			No	No	No	No	No	No	No	Yes	No	No	No	Yes	146	91	100.3	108	20	98			99.9093		-8	0	0	No		No		No	0.725694	0.725694	1	1	Left Against Medical Advice	No		No
900570	>=85	other_race	Hispanic/Latino	Male	Yes	Yes	Yes	No	No	23.5294	No	No	Yes	Yes	Yes	No	No	Yes	Yes	No	No	No	No	137	72	97.4	71	21	97	80	23	87.1016	108.877	0	0	0	No		No		No	0.793056	0.793056	1	1	Expired	Yes	1	No
900571	75-84	white	Hispanic/Latino	Female	Yes	No	No	No	No	18.7335	No	No	No	No	Yes	No	No	Yes	Yes	No	No	No	Yes	180	95	100.3	78	17	97	21	364	87.1016	414.769	0	0	0	Yes	7	Yes	8	No	25.8944	4.89097	2	26	Home-Health Care Svc	No		No
900577	65-74	black	Not Hispanic/Latino	Male	Yes	No	No	No	No	28.5396	No	No	Yes	No	No	No	No	Yes	Yes	No	No	No	Yes	177	97	98.2	78	18	97	21	76	87.1016	414.769	-1	0	0	No		No		No	14.0222	14.0222	1	14	Expired	Yes	14	No
900579	55-64	white	Hispanic/Latino	Male	Yes	No	No	No	No	35.3986	Yes	No	No	No	No	No	No	No	Yes	No	No	Yes	Yes	147	112	97.7	120	22	94	21		68.5778	326.561	-5	0	0	No		No		No	14.2104	14.2104	1	14	Home or Self Care	No		No
900582	75-84	white	Not Hispanic/Latino	Female	No	No	No	No	No	33.8921	No	No	No		Yes	No	No	Yes	Yes	No	No	Yes	No	112	65	99.5	88	18	99	33		126.009	381.845	-10	0	0	No		No		No	4.91528	4.91528	1	5	Home-Health Care Svc	No		No
900583	75-84	white	Not Hispanic/Latino	Male	No	No	No	No	No			No	No		No	No	No	Yes	Yes	No	No	Yes	Yes	126	77	99	71	22	92	21		61.9258	294.885	-7	0	1	No		No		No	3.99375	3.99375	1	4	Home or Self Care	No		No
900584	65-74	other_race	Hispanic/Latino	Female	Yes	Yes	No	No	No	30.8522	No	No	Yes	Yes	No	No	No	No	Yes	No	No	Yes	Yes	137	89	97.2	110	20	90	100	53	57.1139	57.1139	-4	0	0	Yes	0	No		No	1.24236	1.24236	1	1	Expired	Yes	1	No
900585
900587	20-44	declined_race	Not Specified	Male	Yes	Yes	No	Yes	No	25.6979	No	No	No	No	Yes	No	No	Yes	Yes	No	No	No	No	150	92	99.1	96	16	96	21		78.9425	375.917	-7	0	2	No		No		No	4.91597	4.91597	1	5	Home or Self Care	No		No
900589	>=85	other_race	Hispanic/Latino	Male	No	No	No	No	No	24.9274	No	No	No	No	No	No	No	No	Yes	No	No	Yes	Yes	155	108	95.4	102	25	60	100	76	31.6203	31.6203	-6	0	0	Yes	0	Yes	7	No	6.46042	6.46042	1	7	Expired	Yes	7	No
900592	55-64	black	Not Specified	Male	Yes	No	No	No	No	30.6787	No	No	No		No	No	No	No	Yes	No	No	Yes	Yes	126	77	100.5	96	18	89	80	158	55.1418	68.9272	-2	0	0	No		No		No	34.5611	9.31667	2	34	Home or Self Care	No		No
900594	55-64	other_race	Not Specified	Female	Yes	No	No	No	No	37.297	Yes	No	No	No	Yes	No	No	No	Yes	No	No	Yes	Yes	138	81	99.3	98	18	93	39		64.9469	166.531	-21	0	0	No		No		No	13.0833	13.0833	1	13	Home or Self Care	No		No
900595	45-54	black	Not Hispanic/Latino	Male	No	No	No	No	No	28.887	No	Yes	No	No	No	No	No	Yes	Yes	No	No	No	Yes	103	67	102.9	116	18	94	30		68.5778	228.593	-6	0	0	No		No		No	4.32778	4.32778	1	4	Home or Self Care	No		No
900596	55-64	other_race	Not Specified	Female	Yes	No	No	No	No	45.755	Yes	No	Yes	No	No	No	No	Yes	Yes	No	No	Yes	Yes	70	42	99.5	102	24	100	80	85	166.793	208.492	-14	0	0	Yes	1	Yes	12	No	35.5493	27.4458	2	36	Home or Self Care	No		No
900597	65-74	black	Not Hispanic/Latino	Male	Yes	No	No	No	No	28.5569	No	No	No	No	Yes	No	Yes	Yes	Yes	No	No	Yes	Yes	131	79	98	83	17	95	21	108	73.0853	348.025	-21	0	0	Yes	18	No		Yes	60.1294	60.1294	1			No		No
900598	45-54	declined_race	Not Specified	Female	No	No	No	No	No	28.7241	No	No	No		No	No	No	No	Yes	No	No	Yes	Yes	120	76	102.4	121	24	91		66	59.3506		-10	0	0	No		No		No	21.4771	21.4771	1	21	Home or Self Care	No		No
900599	45-54	white	Hispanic/Latino	Male	No	No	No	Yes	No	21.5738	No	No	No	No	No	No	Yes	Yes	No	No	No	No	No	147	94	97.3	93	18	100	21		166.793	794.255	-1	0	4	No		No		No	6.93542	6.93542	1	7	Home or Self Care	No		No
900604
900606	>=85	black	Not Hispanic/Latino	Female	No	No	No	No	No	31.7274	No	No	No	No	No	No	No	Yes	Yes	No	No	Yes	Yes	102	61	97.3	88	18	97			87.1016		-25	0	0	No		No		No	6.3625	6.13958	2	6	Expired	Yes	6	No
900607	45-54	declined_race	Not Specified	Male	No	No	No	No	No	35.6683	Yes	No	No		No	No	No	No	Yes	No	No	Yes	Yes	125	77	103	115	18	94	21		68.5778	326.561	-7	0	0	No		No		No	9.84514	9.84514	1	10	Home or Self Care	No		No
900612
900613	20-44	other_race	Hispanic/Latino	Male	No	Yes	No	No	No	33.8431	No	No	No		No	No	No	No	Yes	No	No	Yes	Yes	133	92	99.9	132	20	91	21	74	59.3506	282.622		0	0	No		No		No	17.8715	8.01944	2	18	Home or Self Care	No		No
900614
900615
900617	55-64	black	Not Hispanic/Latino	Female	Yes	Yes	No	No	No	27.9891	No	No	No	No	No	Yes	No	Yes	Yes	No	No	Yes	Yes	134	93	99.5	137	28	91		75	59.3506		0	0	0	Yes	3	No		No	12.3382	12.3382	1	12	Expired	Yes	12	No
900619	>=85	white	Hispanic/Latino	Female	Yes	Yes	No	No	No	34.2537	No	No	No	No	Yes	No	Yes	No	Yes	No	No	Yes	Yes	113	67	102.4	93	20	82	80		45.6206	57.0258	-1	0	0	No		No		No	1.84167	1.84167	1	2	Expired	Yes	2	No
900620	20-44	black	Hispanic/Latino	Female	No	No	No	No	No	31.6935	No	No	No		No	No	No	No	Yes	No	No	No	No	123	69	102.7	120	22	97	21		87.1016	414.769	-4	0	0	No		No		No	23.4076	1.30556	3	23	Home or Self Care	No		No
900621
900623	65-74	other_race	Hispanic/Latino	Male	Yes	Yes	No	No	No	28.1998	No	No	No	No	Yes	No	No	Yes	Yes	No	No	Yes	Yes	135	79	99.5	101	18	98	21		99.9093	475.759	-6	0	0	No		No		No	16.6542	0.470139	2	16	Home or Self Care	No		No
900625	20-44	other_race	Hispanic/Latino	Male	No	No	No	No	No			No	No		No	No	No	No	Yes	No	No	No	Yes	159	89	102	222	18	95	21		73.0853	348.025	-6	0	1	No		No		No	0.929861	0.929861	1	1	Home or Self Care	No		No
900627	20-44	white	Not Hispanic/Latino	Male	No	No	No	No	Yes	18.5627	No	No	No	No	No	No	No	No	Yes	No	No	Yes	No	133	89	98.6	140	14	93	21	97	64.9469	309.271	-7	0	0	No		No		No	37.0111	37.0111	1	37	Expired	Yes	37	No
900628
900629
900630	>=85	other_race	Hispanic/Latino	Female	Yes	Yes	No	No	No	30.1107	No	No	No	No	Yes	No	No	Yes	Yes	No	No	No	Yes	124	78	101.1	84	20	85	36	224	49.0276	136.188	0	0	0	No		No		No	4.92708	4.92708	1	5	Expired	Yes	5	No
900631	20-44	declined_race	Not Specified	Female	Yes	No	No	No	No	37	Yes	No	No	No	Yes	No	No	No	Yes	No	No	No	No	108	74	102.2	105	18	96			78.9425		-21	0	0	No		No		No	0.920139	0.920139	1	1	Home or Self Care	No		No
900632	55-64	declined_race	Not Specified	Male	Yes	Yes	Yes	No	No	26.6	No	No	Yes	No	Yes	No	No	Yes	Yes	No	No	Yes	Yes	157	90	98.8	90	18	98	21		99.9093	475.759	-10	0	0	No		No		No	3.37708	3.37708	1	3	Home or Self Care	No		No
900634	55-64	declined_race	Hispanic/Latino	Female	Yes	No	No	No	Yes	48.1852	Yes	No	No	Yes	No	No	No	No	Yes	No	No	Yes	Yes	102	46	98.3	83	14	96	30	50	78.9425	263.142	-7	0	0	Yes	2	No		No	41.55	41.55	1	41	Skilled Nursing Facility	No		No
900635	45-54	declined_race	Hispanic/Latino	Male	Yes	Yes	No	No	No			No	No	No	No	No	No	No	Yes	No	No	Yes	Yes	107	70	99.9	102	15	99	21		126.009	600.042	-7	0	0	No		No		No	5.23542	5.23542	1	5	Home or Self Care	No		No
900637	55-64	white	Hispanic/Latino	Male	Yes	Yes	Yes	Yes	No	22.1345	No	No	No	No	No	No	No	No	No	No	No	No	No	151	71	101.5	76	18	96	21		78.9425	375.917	-5	0	0	No		No		No	49.5542	3.32708	4	49	Home or Self Care	No		No
900641
900643	65-74	declined_race	Hispanic/Latino	Female	Yes	No	No	No	No			No	Yes	No	Yes	Yes	No	No	Yes	No	No	No	No	143	86	97.4	112	20	98	21		99.9093	475.759	-2	0	0	No		No		Yes	59.1829	0.3875	2			No		No
900645	>=85	declined_race	Not Specified	Female	Yes	Yes	No	Yes	No	21.0448	No	No	No	No	Yes	No	No	No	No	No	No	No	No	147	84	98.6	82	18	94			68.5778		-3	0	0	No		No		No	2.14236	2.14236	1	2	Skilled Nursing Facility	No		No
900646	55-64	black	Not Hispanic/Latino	Female	Yes	No	No	No	No	29.8	No	No	Yes	No	Yes	Yes	No	Yes	Yes	No	No	No	Yes	144	86	99.2	113	18	97	21		87.1016	414.769		0	0	No		No		No	36.3597	1.00625	2	36	Home or Self Care	No		No
900647	45-54	declined_race	Not Specified	Male	Yes	Yes	No	No	No	26.1419	No	No	Yes	Yes	Yes	No	No	No	No	No	No	No	No	92	68	97.9	95	18	97	21		87.1016	414.769	-3	0	0	No		No		No	26.659	2.37014	2	27	Home or Self Care	No		No
900648	75-84	other_race	Hispanic/Latino	Female	Yes	Yes	Yes	Yes	No	18.3058	No	No	No	No	No	No	Yes	No	Yes	No	No	Yes	No	154	80	101.5	104	18	98	21	148	99.9093	475.759		0	0	Yes	15	No		No	16.6271	3.02361	2	17	Expired	Yes	17	No
900649	>=85	other_race	Hispanic/Latino	Male	No	No	Yes	No	No	21.4651	No	No	No	No	No	No	No	No	Yes	No	No	No	Yes	136	78	100.4	88	28	96			78.9425		0	0	0	No		No		No	2.44306	2.44306	1	3	Expired	Yes	3	No
900650	65-74	other_race	Hispanic/Latino	Female	No	No	No	No	No	34.1868	No	No	No	No	Yes	No	No	Yes	Yes	No	No	Yes	Yes	118	62	101.5	88	20	93	30	62	64.9469	216.49	-11	0	0	No		No		No	16.0236	16.0236	1	16	Home or Self Care	No		No
900651	20-44	other_race	Hispanic/Latino	Male	No	No	No	No	No	41.206	Yes	No	No	No	No	No	No	No	Yes	No	No	Yes	Yes	126	85	99.1	105	22	90	21		57.1139	271.971	-6	0	0	No		No		No	4.28958	4.28958	1	4	Home or Self Care	No		No
900654	65-74	declined_race	Not Specified	Male	Yes	No	Yes	No	No	27.2782	No	No	No	No	Yes	No	Yes	Yes	No	No	No	No	No	112	69	98.1	92	16	99	21		126.009	600.042	0	0	0	No		No		Yes	60.6197	12.4243	2			No		No
900657
900658	55-64	white	Hispanic/Latino	Female	Yes	No	No	No	No	39.8561	Yes	No	No	No	Yes	No	No	Yes	Yes	No	No	Yes	Yes	96	65	101	98	30	85		93	49.0276		-10	0	0	No		No		No	14.0806	14.0806	1	14	Home or Self Care	No		No
900659
900661	55-64	declined_race	Not Specified	Male	No	No	No	No	No	27.3841	No	No	No		No	No	No	No	Yes	No	No	No	Yes	122	78	101.1	112	20	95	21		73.0853	348.025	-2	0	0	No		No		No	2.05625	2.05625	1	2	Home or Self Care	No		No
900662	65-74	black	Not Hispanic/Latino	Female	No	No	No	No	No	23.8594	No	No	Yes	Yes	No	No	No	No	Yes	No	No	Yes	Yes	151	74	97.6	84	22	52	80		28.4015	35.5018	-5	0	0	No		No		No	6.90556	6.90556	1	7	Home-Health Care Svc	No		No
900664
900666	55-64	black	Hispanic/Latino	Male	Yes	Yes	Yes	No	No	29.8	No	No	No	No	Yes	No	No	Yes	Yes	No	No	Yes	Yes	139	90	101	112	20	95	27	68	73.0853	270.686	-2	0	0	No		No		No	49.4382	9.19722	3	49	Home or Self Care	No		No
900667
900668
900670	75-84	declined_race	Hispanic/Latino	Female	Yes	Yes	No	No	No	32.2	No	No	No	No	Yes	No	No	No	Yes	No	No	No	Yes	98	61	98.1	71	17	98	21		99.9093	475.759	-2	0	1	No		No		No	1.03403	1.03403	1	1	Home-Health Care Svc	No		No
900671
900672	>=85	black	Hispanic/Latino	Female	Yes	Yes	No	Yes	No	23.797	No	No	No	No	Yes	No	No	Yes	Yes	No	No	Yes	Yes	150	69	98.5	83	15	96			78.9425		-7	0	1	No		No		No	3.96597	3.96597	1	4	Home or Self Care	No		No
900673	65-74	black	Not Hispanic/Latino	Male	Yes	No	No	No	No	24.9274	No	No	No		No	No	No	No	Yes	No	No	Yes	Yes	111	72	101.7	100	18	93		96	64.9469		-14	0	1	Yes	3	No		No	43.0028	43.0028	1	43	Expired	Yes	43	No
900674
900675
900679	20-44	declined_race	Not Specified	Female	No	No	No	No	No			No	Yes	No	No	No	No	No	No	No	No	No	No	129	89	102.4	122	16	96			78.9425		-21	0	1	No		No		No	3.01458	3.01458	1	3	Home or Self Care	No		No
900681	45-54	asian	Not Specified	Female	No	No	No	No	No			No	Yes	No	No	Yes	No	No	No	No	No	No	No	123	83	99	102	22	96			78.9425		-4	0	0	No		No		No	6.92153	3.60347	2	7	Home or Self Care	No		No
900682	>=85	other_race	Hispanic/Latino	Female	Yes	Yes	Yes	No	No	29.6027	No	No	No	No	Yes	No	No	Yes	Yes	No	No	Yes	Yes	105	66	101	95	18	96	21		78.9425	375.917	-2	0	0	No		No		No	4.51528	4.51528	1	5	Expired	Yes	5	No
900684	65-74	other_race	Hispanic/Latino	Female	Yes	No	No	No	No	27.4	No	No	Yes	No	Yes	No	No	Yes	Yes	No	No	No	Yes	116	70	98.5	76	20	96			78.9425		-2	0	0	No		No		No	1.21597	1.21597	1	1	Home or Self Care	No		No
900686	75-84	other_race	Hispanic/Latino	Male	Yes	No	No	No	No			No	No	No	No	No	No	No	Yes	No	No	Yes	Yes	148	80	98.1	106	18	93	80		64.9469	81.1836	1	0	0	No		No		No	9.07847	9.07847	1	10	Expired	Yes	10	No
900687	65-74	declined_race	Not Hispanic/Latino	Female	Yes	No	No	No	No	24.1869	No	No	Yes	Yes	No	No	No	No	Yes	No	No	Yes	Yes	121	64	102.7	100	22	99			126.009		-10	0	0	No		No		No	7.02361	7.02361	1	7	Home or Self Care	No		No
900688	65-74	black	Not Hispanic/Latino	Male	No	No	No	No	No			No	No	No	Yes	No	No	Yes	No	No	No	No	No	131	75	98.2	115	18	97	21		87.1016	414.769	0	0	0	No		No		No	1.29653	1.29653	1	1	Home-Health Care Svc	No		No
900692	65-74	other_race	Hispanic/Latino	Male	Yes	No	Yes	No	No	23.5234	No	No	No	No	No	No	Yes	Yes	Yes	No	No	No	Yes	156	74	100.8	64	14	91	33		59.3506	179.85	-3	0	0	No		No		No	9.91597	3.86458	2	10	Expired	Yes	10	No
900693	45-54	other_race	Hispanic/Latino	Male	No	No	No	No	No			No	No	No	No	No	No	No	Yes	No	No	No	Yes	128	84	103.1	106	18	96			78.9425		-4	0	0	No		No		No	1.175	1.175	1	1	Home or Self Care	No		No
900694
900695	45-54	other_race	Hispanic/Latino	Male	Yes	Yes	No	No	Yes	25.4	No	No	No	No	No	No	No	Yes	Yes	No	No	Yes	Yes	162	102	98.8	116	20	95	33		73.0853	221.471	-2	0	0	No		No		No	55.4611	1.74861	4	55	Home or Self Care	No		No
900700	45-54	other_race	Not Hispanic/Latino	Male	No	Yes	No	No	No	25.9472	No	No	No	No	No	No	No	No	No	No	No	Yes	Yes	108	69	100.6	100	18	100	27		166.793	617.754	-6	0	-4	No		No		No	4.0125	4.0125	1	4	Home or Self Care	No		No
900704	45-54	other_race	Not Specified	Male	Yes	No	No	No	No	55.9944	Yes	No	No	No	No	No	No	No	Yes	No	No	Yes	Yes	107	55	98.9	103	18	92	80	83	61.9258	77.4073	1	0	1	Yes	1	No		No	21.4632	21.4632	1	22	Expired	Yes	22	No
900705	65-74	black	Not Hispanic/Latino	Female	Yes	Yes	No	No	No	48.7809	Yes	No	Yes	No	Yes	Yes	No	Yes	Yes	No	No	Yes	Yes	111	63	99	100	22	91	80	105	59.3506	74.1883	-7	0	0	Yes	2	Yes	10	No	16.1847	16.1847	1	16	Skilled Nursing Facility	No		No
900706	75-84	other_race	Not Hispanic/Latino	Female	No	No	No	No	No	30.1642	No	No	No	No	Yes	No	No	Yes	Yes	No	No	Yes	Yes	146	85	100.9	95	20	93			64.9469		-4	0	0	No		No		No	8.82292	8.82292	1	9	Home or Self Care	No		No
900707	75-84	other_race	Hispanic/Latino	Female	Yes	No	Yes	No	No	28.772	No	No	Yes	No	No	No	No	No	Yes	No	No	Yes	Yes	124	77	101.5	98	20	95	21		73.0853	348.025	-7	0	0	No		No		No	41.4056	6.77361	2	41	Home-Health Care Svc	No		No
900708	65-74	black	Not Hispanic/Latino	Female	Yes	Yes	Yes	No	No	47.7185	Yes	No	No	No	Yes	No	Yes	Yes	Yes	No	No	No	Yes	209	94	99.7	118	21	97	21		87.1016	414.769	-14	0	0	No		No		No	1.0875	1.0875	1	1	Home-Health Care Svc	No		No
900709	75-84	black	Not Hispanic/Latino	Male	Yes	Yes	No	No	No	27.9624	No	No	No	No	Yes	No	Yes	Yes	No	No	No	No	No	172	106	98.2	91	18	98	21		99.9093	475.759	-5	0	0	No		No		No	2.12986	2.12986	1	2	Home or Self Care	No		No
900712	65-74	other_race	Not Hispanic/Latino	Male	Yes	Yes	Yes	No	No	28.7509	No	No	No	Yes	Yes	No	No	Yes	Yes	No	No	Yes	Yes	96	59	99.7	79	18	95	27		73.0853	270.686	-4	0	0	No		No		No	13.1667	13.1667	1	13	Home or Self Care	No		No
900718	55-64	declined_race	Not Specified	Female	No	No	No	No	No	25.2109	No	No	No		No	No	No	No	Yes	No	No	No	No	106	69	97.8	91	18	96	21		78.9425	375.917	-10	0	0	No		No		No	0.945139	0.945139	1	1	Home or Self Care	No		No
900719	45-54	other_race	Hispanic/Latino	Male	Yes	No	No	No	No	27.7014	No	No	No	No	No	No	No	Yes	Yes	No	No	Yes	Yes	137	87	102.2	96	20	93	27		64.9469	240.544	-6	0	0	No		No		No	3.90278	3.90278	1	4	Home or Self Care	No		No
900721	45-54	other_race	Not Specified	Female	No	No	No	No	No	32.7151	No	No	No	No	No	No	No	No	Yes	No	No	No	No	124	80	102.9	95	20	97	21		87.1016	414.769	-6	0	0	No		No		No	2.87986	2.87986	1	3	Home or Self Care	No		No
900724	20-44	native_hawaiian_other_pacific_islander	Hispanic/Latino	Male	No	No	No	No	No	45.2232	Yes	No	No	No	Yes	No	No	No	Yes	No	No	Yes	Yes	124	49	99.7	118	20	95	21	244	73.0853	348.025	-2	0	0	Yes	0	No		No	47.9389	47.9389	1	48	Skilled Nursing Facility	No		No
900727	45-54	declined_race	Hispanic/Latino	Male	Yes	Yes	Yes	Yes	No	23.2422	No	Yes	No	No	Yes	No	No	Yes	Yes	No	No	Yes	Yes	182	96	100.2	94	16	99	80		126.009	157.511	-1	0	0	No		No		No	11.6014	11.6014	1	11	Home or Self Care	No		No
900728
900729	55-64	declined_race	Not Specified	Female	Yes	Yes	No	No	No	32.3003	No	No	No	No	No	No	No	No	Yes	No	No	No	Yes	160	116	99.8	112	25	100	100	76	166.793	166.793	0	0	1	No		No		No	2.79583	2.79583	1	3	Expired	Yes	3	No
900730	55-64	black	Not Hispanic/Latino	Male	No	No	No	No	Yes	24.5166	No	No	No	No	No	No	No	No	No	No	No	No	No	165	78	99.1	130	18	95	21		73.0853	348.025	-14	0	0	No		No		No	43.5215	5.19931	2	43	Home or Self Care	No		No
900733
900734	65-74	declined_race	Not Specified	Male	No	No	No	No	No	28.2544	No	No	Yes	No	No	No	No	No	Yes	No	No	Yes	Yes	134	77	99.9	116	18	94			68.5778		-14	0	0	No		No		No	18.1854	18.1854	1	18	Home-Health Care Svc	No		No
900735	45-54	black	Not Hispanic/Latino	Female	No	No	No	No	No	41.9368	Yes	No	Yes	No	No	No	No	No	Yes	No	No	Yes	Yes	119	73	100	104	96	96	21		78.9425	375.917	-3	0	1	No		No		No	5.71528	5.71528	1	6	Home or Self Care	No		No
900740	45-54	white	Not Hispanic/Latino	Male	Yes	No	No	No	No	31.8612	No	No	No	No	Yes	No	No	Yes	Yes	No	No	Yes	Yes	134	73	98.8	102	18	93	24		64.9469	270.612	-7	0	1	No		No		No	2.83403	2.83403	1	3	Home or Self Care	No		No
900741	65-74	declined_race	Hispanic/Latino	Female	Yes	No	No	No	No	29.5	No	No	No	No	Yes	No	No	Yes	No	No	No	No	No	151	85	99.9	108	18	96	21		78.9425	375.917	-7	0	1	No		No		No	0.623611	0.623611	1	1	Home or Self Care	No		No
900743
900745	55-64	white	Not Hispanic/Latino	Male	Yes	No	No	No	No			No	No	No	No	No	No	No	No	No	No	No	No	145	93	98.4	86	18	97	21		87.1016	414.769		0	1	No		No		No	27.809	27.809	1	28	Home or Self Care	No		No
900747	55-64	other_race	Hispanic/Latino	Female	No	No	No	No	No	26.0616	No	No	No		No	No	No	No	Yes	No	No	Yes	Yes	135	77	98.6	82	20	95	27		73.0853	270.686	-14	0	0	No		No		No	2.07986	2.07986	1	2	Home or Self Care	No		No
900748	65-74	black	Not Specified	Female	Yes	No	No	Yes	No	32.4597	No	No	No	No	Yes	No	No	No	Yes	No	No	Yes	Yes	177	82	101.1	95	18	94		149	68.5778		-3	0	0	Yes	8	No		No	11.7861	11.7861	1	12	Expired	Yes	12	No
900749
900759	65-74	white	Hispanic/Latino	Male	No	No	No	No	No			No	No		No	No	No	No	No	No	No	No	No	107	68	102.9	109	18	94	21		68.5778	326.561	-4	0	0	No		No		No	1.47431	1.47431	1	1	Home or Self Care	No		No
900765	55-64	black	Hispanic/Latino	Female	Yes	No	Yes	Yes	No	30.1476	No	No	Yes	Yes	Yes	No	No	No	Yes	No	No	Yes	No	188	160	97.9	71	26	92	80		61.9258	77.4073	0	0	-15	No		No		No	6.06042	6.06042	1	6	Skilled Nursing Facility	No		No
900779	45-54	black	Not Hispanic/Latino	Male	Yes	No	No	No	No	37.3866	Yes	No	No	No	No	Yes	No	No	No	No	No	No	No	144	100	98.7	96	17	94	21		68.5778	326.561	-3	0	10	No		No		No	36.0535	22.8986	2	36	Home-Health Care Svc	No		No
900784	55-64	black	Not Hispanic/Latino	Female	Yes	No	No	No	No	20.1602	No	No	Yes	No	No	No	No	No	Yes	No	No	No	No	98	66	98.1	112	14	62	80	74	32.5098	40.6372	-7	0	1	Yes	1	No		No	1.22222	1.22222	1	2	Expired	Yes	2	No
900785	55-64	black	Not Specified	Female	No	No	No	No	No	33.0123	No	No	No	No	No	No	No	No	Yes	No	No	Yes	Yes	134	83	102.4	114	18	95	27		73.0853	270.686	-7	0	0	No		No		No	5.87569	5.87569	1	6	Home or Self Care	No		No
900788	75-84	declined_race	Not Specified	Male	Yes	Yes	Yes	Yes	No	23.6995	No	No	No	Yes	No	No	No	Yes	Yes	No	No	Yes	No	105	66	98.6	71	20	97	21		87.1016	414.769	0	0	0	No		No		No	57.2306	7.97986	2	57	Home-Health Care Svc	No		No
900791
900793	20-44	black	Not Hispanic/Latino	Male	No	No	No	No	No	22.2	No	No	No	Yes	No	No	No	No	No	No	No	No	No	139	84	97.9	93	18	95	21		73.0853	348.025	-1	0	1	No		No		No	47.7826	0.882639	8	48	Home or Self Care	No		No
900804	45-54	black	Not Hispanic/Latino	Female	Yes	Yes	No	No	No	19.0498	No	No	No	No	No	No	No	No	Yes	No	No	No	No	176	87	99.5	124	20	100	27		166.793	617.754	-91	0	0	No		No		No	34.9681	7.66181	2	35	Home or Self Care	No		No
900807	20-44	declined_race	Not Hispanic/Latino	Female	No	No	No	No	No	29.1	No	No	Yes	No	No	No	No	No	No	No	No	No	No	126	73	98.2	82	16	96			78.9425			0	0	No		No		No	3.24306	3.24306	1	3	Home or Self Care	No		No
900812	65-74	white	Not Hispanic/Latino	Male	No	No	No	No	No	28.3282	No	No	No	Yes	Yes	Yes	No	Yes	Yes	No	No	Yes	No	138	77	99.1	84	16	96	21	52	78.9425	375.917	0	0	0	Yes	5	No		No	7.44792	7.44792	1	7	Expired	Yes	7	No
900818	55-64	black	Hispanic/Latino	Male	Yes	Yes	No	Yes	No	24.8795	No	No	No	No	Yes	No	No	Yes	Yes	No	No	No	No	91	57	98.4	112	20	96	27		78.9425	292.38	-24	0	-24	No		No		No	3.75	3.75	1	4	Skilled Nursing Facility	No		No
900824	45-54	other_race	Hispanic/Latino	Male	No	No	No	No	No	21.2348	No	No	No	No	No	No	No	Yes	Yes	No	No	Yes	No	117	82	99.5	89	26	89	80	103	55.1418	68.9272	-12	0	0	Yes	1	No		No	49.2736	49.2736	1	49	Skilled Nursing Facility	No		No
900826	65-74	black	Not Hispanic/Latino	Male	No	Yes	No	No	No	26.0131	No	No	No	Yes	No	No	No	No	Yes	No	No	Yes	Yes	165	94	97.9	123	20	94			68.5778		-5	0	0	No		No		No	5.08681	5.08681	1	5	Home or Self Care	No		No
900827	>=85	other_race	Hispanic/Latino	Female	Yes	Yes	No	Yes	No	22.5966	No	No	No	No	No	No	No	No	Yes	No	No	Yes	No	107	72	98.2	87	24	96	80		78.9425	98.6782	-7	0	-22	No		No		No	4.2125	4.2125	1	4	Expired in Medical Facility	Yes	4	No
900837
900840	20-44	declined_race	Not Specified	Male	No	No	No	No	No	48.928	Yes	No	No		No	No	No	No	Yes	No	No	Yes	Yes	159	105	100	108	20	89	33	100	55.1418	167.096	-15	0	1	No		No		No	5.72847	5.72847	1	6	Home or Self Care	No		No
900842	55-64	black	Not Hispanic/Latino	Female	No	No	No	No	No	28.8295	No	No	No		No	Yes	No	No	Yes	No	No	No	Yes	103	70	104	101	20	95	80	54	73.0853	91.3566	1	0	0	No		No		No	6.13889	6.13889	1	6	Expired in Medical Facility	Yes	6	No
900843
900846	75-84	white	Not Hispanic/Latino	Female	Yes	Yes	Yes	Yes	No	35.7501	Yes	No	Yes	No	No	No	Yes	No	Yes	No	No	Yes	No	134	80	98.6	71	20	98			99.9093		-30	0	-20	No		No		Yes	47.4183	17.0562	3			No		No
900852
900857	20-44	other_race	Hispanic/Latino	Male	No	No	No	No	No	33.9446	No	Yes	No	No	No	No	No	No	Yes	No	No	Yes	Yes	118	78	103.1	108	20	95	27	99	73.0853	270.686	-2	0	0	No		No		No	3.78681	3.78681	1	4	Home or Self Care	No		No
900862
900863	>=85	white	Not Hispanic/Latino	Male	Yes	Yes	Yes	No	No	36.2409	Yes	No	Yes	No	No	No	No	Yes	Yes	No	No	No	Yes	96	66	99.7	120	18	95			73.0853		-8	0	-7	No		No		No	7.34583	7.34583	1	8	Expired	Yes	8	No
900865	65-74	white	Not Hispanic/Latino	Male	No	No	No	No	No	21.2255	No	No	No	No	No	No	No	No	Yes	No	No	Yes	Yes	139	87	102	92	22	92	80	82	61.9258	77.4073	0	0	0	Yes	0	No		No	10.4361	10.4361	1	10	Expired	Yes	10	No
900870	75-84	declined_race	Hispanic/Latino	Female	Yes	Yes	Yes	No	No	31.8542	No	No	No	No	No	No	No	No	Yes	No	No	No	No	126	80	101.8	102	18	87	39		51.7943	132.806	-7	0	-5	No		No		No	2.29167	1.40833	2	3	Expired	Yes	3	No
900871	55-64	black	Not Hispanic/Latino	Male	Yes	No	Yes	No	Yes	28.6	No	No	No	Yes	No	No	No	Yes	Yes	No	No	No	No	132	80	101.5	86	24	96	27		78.9425	292.38	-29	0	-25	No		No		No	19.9549	2.55278	2	20	Home or Self Care	No		No
900876	20-44	white	Not Hispanic/Latino	Male	No	No	No	No	No	25.5346	No	No	No	No	No	No	Yes	No	Yes	No	No	No	No	141	98	100.2	109	26	95	100	62	73.0853	73.0853	-17	0	-7	No		No		No	43.9458	20.8882	5	43	Home or Self Care	No		No
900889	65-74	white	Not Specified	Male	No	No	No	No	Yes	22.0534	No	Yes	Yes		No	Yes	No	Yes	Yes	No	No	No	Yes	151	92	99.7	76	16	98	33		99.9093	302.755	-4	0	0	No		No		No	52.0021	0.978472	2	52	Home or Self Care	No		No
900897	65-74	white	Not Hispanic/Latino	Male	No	No	Yes	No	No			No	No	No	Yes	No	No	No	Yes	No	No	No	Yes	122	74	98.3	107	18	95	21		73.0853	348.025	-7	0	0	No		No		No	0.309722	0.309722	1	0	Home or Self Care	No		No
900915
900921	55-64	white	Not Hispanic/Latino	Male	No	No	No	Yes	No	28.4885	No	No	No	No	Yes	No	No	Yes	No	No	No	No	No	143	87	98.4	75	18	97			87.1016		-5	0	0	No		No		No	10.0292	0.25625	2	10	Home or Self Care	No		No
900925	>=85	white	Not Hispanic/Latino	Female	Yes	No	Yes	No	No	29.3048	No	No	No	No	Yes	No	No	Yes	Yes	No	No	No	Yes	149	85	100.6	87	18	95	21		73.0853	348.025	-3	0	1	No		No		No	5.90625	5.90625	1	6	Skilled Nursing Facility	No		No
900934	20-44	other_race	Hispanic/Latino	Female	No	No	No	No	No	26.9848	No	No	Yes	No	No	No	No	No	Yes	No	No	No	Yes	131	94	101.1	134	18	96			78.9425		1	0	-26	No		No		No	3.86389	3.86389	1	4	Home or Self Care	No		No
900944	55-64	other_race	Hispanic/Latino	Female	Yes	Yes	Yes	No	No	18.7355	No	No	No	No	Yes	No	No	Yes	Yes	No	No	Yes	Yes	111	53	98.1	79	20	96	27		78.9425	292.38	-3	0	0	No		No		No	6.46944	6.46944	1	6	Home or Self Care	No		No
900948	20-44	black	Not Hispanic/Latino	Male	No	Yes	No	No	No	33.8052	No	No	No	No	No	No	No	No	Yes	No	No	No	Yes	116	85	100	104	20	98	21		99.9093	475.759	-5	0	0	No		No		No	38.3299	4.24514	3	38	Home or Self Care	No		No
900956	65-74	white	Not Hispanic/Latino	Male	Yes	Yes	No	No	No	34.6927	No	No	Yes	No	Yes	No	No	Yes	Yes	No	No	Yes	Yes	186	84	101.1	100	20	96	21		78.9425	375.917	-2	0	0	No		No		No	16.9069	16.9069	1	17	Expired	Yes	17	No
900957	>=85	other_race	Hispanic/Latino	Male	Yes	Yes	Yes	Yes	No	24.2489	No	No	No	Yes	No	No	No	Yes	Yes	No	No	No	No	167	85	97.9	97	17	98	21		99.9093	475.759	-2	0	-1	No		No		No	22.2319	13.2507	2	22	Skilled Nursing Facility	No		No
900960	>=85	white	Not Specified	Male	Yes	Yes	Yes	No	No	26.5704	No	No	No	Yes	Yes	No	No	Yes	Yes	No	No	No	No	172	78	98.8	93	18	98	30		99.9093	333.031	-2	0	0	No		No		No	3.83333	2.425	2	4	Expired in Medical Facility	Yes	4	No
900963	20-44	white	Hispanic/Latino	Male	No	No	No	No	No	29.5405	No	No	No		No	No	No	No	Yes	No	No	Yes	Yes	124	74	100.9	130	24	92	36	76	61.9258	172.016	-8	0	0	Yes	2	Yes	37	Yes	58.1384	47.0743	2			No		No
900968	20-44	declined_race	Not Specified	Male	No	No	No	No	No	37.3361	Yes	No	No	No	No	No	No	No	Yes	No	No	Yes	Yes	132	82	98.2	125	2	98	27		99.9093	370.034	-10	0	1	No		No		No	4.19583	4.19583	1	4	Home or Self Care	No		No
900971	65-74	black	Not Hispanic/Latino	Male	No	No	No	No	No	37.7473	Yes	No	No	No	No	No	No	Yes	Yes	No	No	Yes	No	114	77	97.9	84	18	95	21	103	73.0853	348.025	-15	0	0	Yes	6	No		Yes	65.8586	11.9382	2			No		No
900978	65-74	black	Not Hispanic/Latino	Male	Yes	Yes	No	No	No	32.8763	No	Yes	No	No	Yes	No	No	Yes	Yes	No	No	Yes	Yes	125	79	98.4	126	20	88	21	74	53.3816	254.198	-16	0	0	Yes	2	Yes	7	No	7.22361	7.22361	1	8	Expired	Yes	8	No
900984	45-54	black	Not Hispanic/Latino	Male	No	No	No	No	No			No	No	No	No	No	No	No	Yes	No	No	No	Yes	144	88	99.7	98	18	95			73.0853		-7	0	0	No		No		No	1.10417	1.10417	1	1	Home or Self Care	No		No
900991	75-84	other_race	Not Hispanic/Latino	Male	Yes	Yes	Yes	Yes	No	27.634	No	No	No	Yes	No	No	No	Yes	Yes	No	No	No	Yes	127	71	102.2	96	18	98	21		99.9093	475.759	-3	0	0	No		No		No	16.1549	4.87153	3	17	Expired	Yes	17	No
901018	20-44	other_race	Hispanic/Latino	Male	No	No	No	No	No	32.1077	No	No	No	No	No	No	No	No	Yes	No	No	No	Yes	121	76	99.5	126	18	98	21	65	99.9093	475.759	-4	0	0	No		No		No	9.92986	9.92986	1	10	Home or Self Care	No		No
901023	65-74	declined_race	Hispanic/Latino	Male	No	Yes	No	No	No	23.3139	No	No	No	Yes	No	No	No	No	Yes	No	No	Yes	Yes	137	67	101.5	98	16	92		60	61.9258		-8	0	0	Yes	5	No		Yes	58.2759	58.276	1			No		No
901026	75-84	other_race	Hispanic/Latino	Male	Yes	Yes	No	No	No	24.3011	No	No	No	No	No	No	No	Yes	Yes	No	No	No	No	165	82	100.8	101	18	95	24		73.0853	304.522	-21	0	0	No		No		Yes	58.2822	7.13542	2			No		No
901031	20-44	declined_race	Not Specified	Male	No	No	No	No	No	30.8178	No	No	No		No	No	No	No	Yes	No	No	Yes	Yes	142	83	99.2	99	18	43	21		25.206	120.029	-5	0	1	No		No		No	4.81875	4.81875	1	5	Home or Self Care	No		No
901047
901053	0-19	white	Hispanic/Latino	Female	No	No	No	No	No	17.9886	No	No	Yes	No	No	No	No	No	No	No	No	No	No	121	81	103.6	151	33	94			68.5778		-4	0	0	No		No		No	0.854167	0.854167	1	1	Home or Self Care	No		No
901061	20-44	other_race	Hispanic/Latino	Female	No	Yes	No	No	No	29.2682	No	No	No	No	No	No	No	No	No	No	No	No	No	118	74	98.1	65	18	100			166.793			0	0	No		No		No	2.30833	2.30833	1	2	Home or Self Care	No		No
901062	20-44	other_race	Hispanic/Latino	Female	Yes	Yes	No	No	No	36.4517	Yes	No	No		Yes	No	No	Yes	No	No	No	No	No	148	102	98.8	89	18	98			99.9093		-4	0	0	No		No		No	46.0965	0.164583	3	46	Home or Self Care	No		No
901080	20-44	declined_race	Not Specified	Male	No	No	No	No	No	33.0616	No	No	No		No	No	No	No	Yes	No	No	No	Yes	133	87	100	101	23	95	27		73.0853	270.686	-11	0	0	No		No		No	2.13333	2.13333	1	2	Home or Self Care	No		No
901089	>=85	black	Not Specified	Female	Yes	Yes	Yes	Yes	No	25.842	No	No	No	No	No	No	No	Yes	Yes	No	No	No	No	93	61	99.1	82	16	94	21		68.5778	326.561	0	0	-5	No		No		No	1.27708	1.27708	1	1	Home or Self Care	No		No
901101	75-84	white	Not Hispanic/Latino	Male	Yes	No	Yes	Yes	No	20.9875	No	No	Yes		No	No	No	No	No	No	No	Yes	No	117	79	98.4	87	18	95	21	191	73.0853	348.025	-4	0	1	No		No		No	6.5125	6.5125	1	7	Expired	Yes	7	No
901102	20-44	black	Not Hispanic/Latino	Male	No	No	No	No	No	30.2254	No	No	No	No	No	No	No	No	Yes	No	No	No	No	123	71	100.4	125	18	96			78.9425		-2	0	0	No		No		No	1.16319	1.16319	1	1	Home or Self Care	No		No
901112	55-64	white	Hispanic/Latino	Female	Yes	No	No	No	No	28.4911	No	No	Yes	No	Yes	Yes	No	Yes	Yes	No	No	No	Yes	108	74	101.8	89	18	99	21		126.009	600.042	-1	0	0	No		No		No	1.26181	1.26181	1	1	Home or Self Care	No		No
901114	45-54	declined_race	Not Hispanic/Latino	Female	No	No	Yes	No	No	32.8992	No	No	No	Yes	No	No	No	No	Yes	No	No	No	No	126	84	103.1	134	20	94	27		68.5778	253.992	-10	0	0	No		No		No	15.2708	1.81667	2	15	Home or Self Care	No		No
901121	20-44	other_race	Hispanic/Latino	Male	No	No	No	No	No	34.8083	No	No	Yes	No	No	No	No	No	Yes	No	No	Yes	Yes	134	83	101.4	120	20	95	21		73.0853	348.025	-5	0	0	No		No		No	7.3375	0.250694	2	7	Home or Self Care	No		No
901126	20-44	other_race	Hispanic/Latino	Female	No	No	No	No	No	29.1	No	No	No	No	No	No	No	No	Yes	No	No	No	No	112	83	98.8	105	20	99			126.009		-1	0	0	No		No		No	18.1042	0.0597222	4	18	Home or Self Care	No		No
901127	65-74	declined_race	Hispanic/Latino	Female	Yes	Yes	No	No	Yes	26.0226	No	No	Yes	Yes	Yes	Yes	No	Yes	Yes	No	No	Yes	Yes	101	77	98	106	18	91	21		59.3506	282.622	-3	0	0	No		No		No	7.28403	7.28403	1	7	Home-Health Care Svc	No		No
901131	55-64	white	Hispanic/Latino	Male	Yes	No	Yes	No	No	25.0111	No	No	No	Yes	Yes	No	Yes	Yes	No	No	No	No	No	182	87	99.8	74	16	96	21		78.9425	375.917	-3	0	0	No		No		No	47.9361	6.14583	2	48	Home or Self Care	No		No
901153	20-44	white	Hispanic/Latino	Female	No	No	No	No	No	34.6866	No	No	No	No	No	No	No	No	No	No	No	No	No	124	81	99.6	115	18	98	21		99.9093	475.759	-1	0	0	No		No		No	43.9208	0.210417	4	44	Home or Self Care	No		No
901160	>=85	declined_race	Hispanic/Latino	Male	Yes	Yes	No	No	No	21.937	No	No	No	No	Yes	No	No	Yes	Yes	No	No	Yes	No	133	86	100.9	112	20	92	30		61.9258	206.419	0	0	0	No		No		No	3.82083	3.82083	1	4	Expired	Yes	4	No
901161	55-64	white	Hispanic/Latino	Female	Yes	No	No	No	No	21.3674	No	No	No		No	No	No	No	No	No	No	No	No	125	69	101.1	75	18	98	21		99.9093	475.759	-7	0	1	No		No		No	2.6375	2.6375	1	3	Home or Self Care	No		No
901172	65-74	white	Hispanic/Latino	Male	Yes	Yes	Yes	No	No	25.3149	No	No	No	No	No	No	Yes	Yes	Yes	No	No	No	Yes	151	77	103.3	106	20	95	33	124	73.0853	221.471	0	0	0	No		Yes	7	No	9.63472	9.63472	1	10	Skilled Nursing Facility	No		No
901183	75-84	black	Not Hispanic/Latino	Female	Yes	No	No	No	No	28.9923	No	No	No	No	Yes	No	No	Yes	Yes	No	No	No	Yes	186	90	98.6	97	17	96	21		78.9425	375.917	-14	0	0	No		No		No	0.695139	0.695139	1	1	Home or Self Care	No		No
901184	75-84	black	Hispanic/Latino	Male	Yes	Yes	No	No	No	27.6689	No	No	No	No	Yes	No	No	Yes	Yes	No	No	Yes	No	110	70	100.9	95	20	96	21	403	78.9425	375.917	-4	0	0	Yes	2	No		No	23.4208	23.4208	1	24	Expired	Yes	24	No
901200	55-64	other_race	Hispanic/Latino	Female	Yes	No	No	No	No	27.3021	No	No	No	No	No	No	No	No	No	No	No	No	No	126	71	99.9	104	20	99			126.009		-14	0	0	No		No		No	2.10972	2.10972	1	2	Home or Self Care	No		No
901201	65-74	other_race	Hispanic/Latino	Male	Yes	Yes	No	Yes	No	27.4488	No	No	No		Yes	No	No	Yes	Yes	No	No	No	Yes	179	90	97.7	72	18	97	21		87.1016	414.769	-6	0	0	No		No		No	2.09028	2.09028	1	2	Home or Self Care	No		No
901253	55-64	black	Hispanic/Latino	Female	Yes	No	No	No	No	20.495	No	No	Yes	No	No	No	No	No	Yes	No	No	Yes	No	147	80	102	137	20	94	21		68.5778	326.561	0	0	1	No		No		No	2.70139	2.70139	1	3	Home or Self Care	No		No
901254	20-44	declined_race	Not Specified	Female	Yes	No	No	No	No	32.3468	No	No	Yes	No	No	No	No	No	No	No	No	No	No	138	91	98.2	125	18	100			166.793		0	0	0	No		No		No	31.8896	0.158333	2	32	Home or Self Care	No		No
901263
901277	20-44	white	Not Specified	Female	Yes	No	No	No	Yes	26.2567	No	No	Yes	No	No	No	No	No	Yes	No	No	Yes	No	112	75	98.6	86	16	95	27		73.0853	270.686	-2	0	0	No		No		No	50.8472	17.5625	4	50	Home or Self Care	No		No
901280	>=85	white	Hispanic/Latino	Female	Yes	Yes	Yes	Yes	Yes	20.5795	No	No	Yes	Yes	Yes	Yes	No	Yes	Yes	No	No	No	Yes	150	76	98.8	96	20	100	80		166.793	208.492	-7	0	0	No		No		No	46.4757	7.33542	2	46	Home-Health Care Svc	No		No
901291	45-54	other_race	Hispanic/Latino	Female	No	No	No	No	No	25.1962	No	No	No		No	No	No	No	Yes	No	No	No	Yes	139	101	101.3	114	16	92	30		61.9258	206.419	-2	0	0	No		No		No	1.09444	1.09444	1	1	Home or Self Care	No		No
901293	20-44	white	Not Specified	Female	Yes	No	No	No	No	29.043	No	No	No	No	No	No	No	No	Yes	No	No	No	No	119	82	99.5	116	18	100			166.793			0	0	No		No		No	5.00694	5.00694	1	5	Home or Self Care	No		No
901312	65-74	other_race	Hispanic/Latino	Male	Yes	No	No	No	No	21.6276	No	No	No	Yes	Yes	No	No	No	Yes	No	No	Yes	Yes	106	54	99.9	92	24	89		161	55.1418		-3	0	0	No		No		No	14.0368	14.0368	1	14	Expired in Medical Facility	Yes	14	No
901327	20-44	other_race	Hispanic/Latino	Male	No	No	No	No	No	52.5328	Yes	No	No	No	No	Yes	No	No	Yes	No	No	Yes	Yes	127	83	100.5	116	20	83	42		46.6756	111.132	-3	0	0	No		No		No	10.109	10.109	1	10	Home or Self Care	No		No
901335	65-74	black	Not Specified	Female	No	No	No	No	No	35.9637	Yes	No	No	No	Yes	No	Yes	Yes	Yes	No	No	No	Yes	103	68	97.9	80	18	96	27		78.9425	292.38	-9	0	1	No		No		No	3.93333	3.93333	1	4	Home or Self Care	No		No
901336
901337	65-74	other_race	Hispanic/Latino	Female	Yes	Yes	No	No	No	30.942	No	No	Yes	Yes	Yes	No	Yes	Yes	Yes	No	No	No	Yes	82	59	98.4	88	20	88	33		53.3816	161.762	-7	0	1	No		No		No	6.11319	6.11319	1	6	Home or Self Care	No		No
901339	45-54	white	Hispanic/Latino	Male	No	No	No	No	No	38.4862	Yes	No	No		No	No	No	No	Yes	No	No	Yes	Yes	144	82	102.1	101	22	90	30	135	57.1139	190.38	-14	0	0	No		No		No	10.6937	10.6937	1	10	Home or Self Care	No		No
901349	45-54	other_race	Hispanic/Latino	Male	Yes	Yes	Yes	No	Yes	22.3074	No	No	No	No	Yes	No	No	Yes	Yes	No	No	Yes	Yes	116	58	101.8	80	18	94	30		68.5778	228.593	-3	0	0	No		No		No	5.39444	5.39444	1	5	Home or Self Care	No		No
901351	75-84	white	Not Hispanic/Latino	Male	Yes	Yes	Yes	No	No			No	No		No	No	No	No	Yes	No	No	Yes	Yes	160	147	98.1	117	18	87	80	126	51.7943	64.7429	-2	0	0	Yes	2	Yes	2	No	2.26389	2.26389	1	2	Expired	Yes	2	No
901356	20-44	other_race	Hispanic/Latino	Female	No	No	No	No	No	33.9164	No	Yes	No	No	No	No	No	No	No	No	No	No	No	115	62	98.8	108	18	99			126.009		-1	0	1	No		No		No	43.8632	0.11875	3	44	Home or Self Care	No		No
901371
901392	65-74	declined_race	Not Specified	Male	Yes	Yes	No	No	No	25.8022	No	No	No	No	Yes	No	No	Yes	Yes	No	No	No	Yes	109	68	99.7	80	17	97	21		87.1016	414.769	-5	0	0	No		No		No	1.34444	1.34444	1	1	Home or Self Care	No		No
901393	55-64	declined_race	Hispanic/Latino	Female	No	Yes	No	No	No	26.0482	No	No	No	No	Yes	No	No	Yes	Yes	No	No	No	Yes	108	72	100.2	103	20	92	27		61.9258	229.355	-14	0	0	No		No		No	2.60833	2.60833	1	3	Home or Self Care	No		No
901403
901410
901418	75-84	other_race	Hispanic/Latino	Female	Yes	No	Yes	Yes	No	30.8711	No	No	No	No	Yes	Yes	Yes	Yes	Yes	No	No	No	No	100	53	97.7	97	18	98	21		99.9093	475.759		0	2	No		No		No	7.84236	7.84236	1	8	Skilled Nursing Facility	No		No
901419	75-84	other_race	Hispanic/Latino	Female	Yes	No	Yes	No	No	25.1126	No	No	No	No	Yes	No	No	Yes	No	No	No	No	No	103	65	97.5	83	18	87	30		51.7943	172.648	-7	0	1	No		No		No	3.97014	3.97014	1	4	Home or Self Care	No		No
901420	55-64	white	Not Specified	Female	Yes	No	No	No	No	51.4922	Yes	No	Yes		Yes	No	No	Yes	Yes	No	No	Yes	Yes	173	80	100.2	85	23	96			78.9425		-2	0	0	No		No		No	9.57014	9.57014	1	9	Expired	Yes	9	No
901423	20-44	black	Hispanic/Latino	Female	No	No	No	No	No	25.9828	No	No	No	No	No	No	No	No	No	No	No	No	No	116	73	98.1	97	16	99			126.009		0	0	1	No		No		No	39.8799	0.2375	10	40	Home or Self Care	No		No
901426
901427	75-84	white	Not Specified	Female	Yes	Yes	Yes	Yes	No	18.2959	No	No	No	Yes	No	No	No	Yes	No	No	No	No	No	160	71	98.1	64	20	95	21		73.0853	348.025	-1	0	0	No		No		Yes	59.3857	2.25	2			No		No
901430	20-44	white	Hispanic/Latino	Female	Yes	Yes	No	No	No	29.0997	No	No	Yes	No	No	No	No	No	Yes	No	No	No	Yes	136	96	97.5	96	19	100			166.793			0	0	No		No		No	5.45069	5.45069	1	5	Home or Self Care	No		No
901437	55-64	black	Hispanic/Latino	Male	Yes	Yes	No	No	No	35.1193	Yes	No	No	No	No	No	No	No	Yes	No	No	Yes	Yes	121	90	102	79	16	82	27	336	45.6206	168.965	-7	0	0	Yes	1	No		Yes	60.1357	60.1357	1		Intercampus Transfer Columbia/Cornell	No		No
901438
901441	20-44	other_race	Hispanic/Latino	Male	No	No	No	No	No	32.3616	No	No	No		No	No	No	No	Yes	No	No	Yes	Yes	110	60	98.6	110	20	92	24	121	61.9258	258.024	-8	0	0	No		No		No	11.9722	11.9722	1	12	Home or Self Care	No		No
901457	75-84	white	Not Hispanic/Latino	Female	Yes	No	No	No	No	22.9459	No	No	No	Yes	Yes	No	No	Yes	Yes	No	No	Yes	Yes	168	85	98.2	82	18	99	30		126.009	420.029	-13	0	1	No		No		No	51.1562	22.9972	2	51	Home or Self Care	No		No
901463	>=85	declined_race	Not Specified	Male	Yes	Yes	Yes	No	No	18.6268	No	No	Yes	No	No	No	No	Yes	Yes	No	No	Yes	No	113	100	99.5	90	28	76	100	239	40.4616	40.4616	0	0	0	Yes	0	No		No	0.998611	0.998611	1	1	Expired	Yes	1	No
901477	65-74	black	Hispanic/Latino	Female	Yes	Yes	Yes	No	No	26.245	No	No	Yes	No	Yes	No	No	Yes	No	No	No	No	No	195	85	99	73	20	90	33	85	57.1139	173.072	-2	0	0	No		No		No	6.45417	6.45417	1	6	Hospice/Medical Facility	No		Yes
901488	55-64	black	Not Hispanic/Latino	Female	Yes	Yes	Yes	No	Yes	37.3808	Yes	No	No	Yes	No	Yes	Yes	No	Yes	No	No	No	No	110	71	98.5	82	18	100	21		166.793	794.255	-8	0	-7	No		No		No	34.2285	2.33542	5	34	Home or Self Care	No		No
901496	55-64	black	Not Hispanic/Latino	Female	Yes	No	No	No	No	24.9688	No	No	Yes		Yes	No	No	No	Yes	No	No	Yes	Yes	107	74	99.6	108	18	90	27		57.1139	211.533	-2	0	0	No		No		No	4.14236	4.14236	1	4	Home or Self Care	No		No
901512	20-44	other_race	Hispanic/Latino	Female	No	No	No	No	No	32.1	No	No	No		No	No	No	No	No	No	No	No	No	98	69	98.6	74	18	100			166.793			0	0	No		No		No	2.42708	2.42708	1	2	Home or Self Care	No		No
901527	55-64	other_race	Not Specified	Male	No	No	No	No	No	23.4322	No	No	No		No	No	No	No	Yes	No	No	Yes	Yes	128	85	98.8	121	26	89			55.1418		-6	0	0	No		No		No	5.92014	5.92014	1	6	Home or Self Care	No		No
901540	55-64	declined_race	Not Specified	Male	No	No	No	No	No			No	No		No	No	No	No	Yes	No	No	No	Yes	106	64	99.4	82	16	95	21		73.0853	348.025	-8	0	0	No		No		No	1.27222	1.27222	1	1	Home or Self Care	No		No
901544	65-74	declined_race	Hispanic/Latino	Male	Yes	Yes	Yes	No	No	26.086	No	No	No	No	No	No	No	Yes	Yes	No	No	Yes	Yes	127	70	97.5	101	22	95	80	88	73.0853	91.3566	0	0	0	Yes	1	No		No	5.97083	5.97083	1	6	Expired	Yes	6	No
901546	65-74	black	Not Hispanic/Latino	Female	Yes	No	No	No	No	32.5353	No	No	No	No	Yes	No	No	Yes	Yes	No	No	Yes	Yes	136	74	100.2	78	20	94	27	58	68.5778	253.992	-5	0	0	Yes	2	No		No	17.4639	5.61667	2	17	Expired	Yes	17	No
901549	75-84	white	Not Hispanic/Latino	Male	Yes	No	No	No	No	30.6519	No	No	No	No	No	No	No	Yes	Yes	No	No	No	No	155	93	101.1	92	14	94	30		68.5778	228.593	-1	0	1	No		No		No	37.2653	2.74514	3	38	Expired	Yes	38	No
901554	65-74	other_race	Hispanic/Latino	Male	Yes	No	No	No	No			No	No	No	No	No	No	No	Yes	No	No	No	Yes	141	77	101.7	97	24	95	21		73.0853	348.025	-1	0	0	No		No		No	2.94861	2.94861	1	3	Home or Self Care	No		No
901562	20-44	black	Not Hispanic/Latino	Male	No	No	No	No	No			No	No	No	No	No	No	No	No	No	No	No	No	127	78	100.5	109	18	98	21		99.9093	475.759	-4	0	0	No		No		No	1.31042	1.31042	1	1	Home or Self Care	No		No
901568	20-44	white	Not Hispanic/Latino	Female	No	No	No	No	No	26.9106	No	No	Yes	No	No	No	No	No	No	No	No	No	No	125	74	98.3	71	17	97			87.1016		-17	0	-10	No		No		No	3.88958	3.88958	1	4	Home or Self Care	No		No
901570	45-54	other_race	Hispanic/Latino	Male	No	No	No	No	No	27.2706	No	No	No		No	No	No	No	No	No	No	Yes	Yes	111	67	97.5	108	16	86	33	68	50.3506	152.577	-5	0	1	No		No		No	2.94653	2.94653	1	3	Intercampus Transfer Columbia/Cornell	No		No
901573	55-64	black	Not Hispanic/Latino	Male	Yes	Yes	No	No	No	35.1334	Yes	No	No	No	Yes	No	No	Yes	Yes	No	No	Yes	Yes	211	102	102.9	92	18	88	30	43	53.3816	177.939	-1	0	0	Yes	2	No		No	5.04375	5.04375	1	5	Expired	Yes	5	No
901575	45-54	black	Not Hispanic/Latino	Female	Yes	Yes	No	No	No	33.67	No	No	No	No	Yes	No	No	Yes	Yes	No	No	No	Yes	152	90	97.9	107	30	91	80	72	59.3506	74.1883	-5	0	0	Yes	1	No		No	1.05764	1.05764	1	1	Expired	Yes	1	No
901576	20-44	black	Hispanic/Latino	Male	No	No	No	No	No	35.2727	Yes	No	No	No	No	No	No	No	Yes	No	No	No	Yes	135	90	102.2	86	20	97	21	76	87.1016	414.769	-5	0	0	No		No		No	4.05556	0.627778	2	4	Home or Self Care	No		No
901582
901604	20-44	white	Hispanic/Latino	Female	No	Yes	No	No	No	36.1	Yes	No	No	No	No	No	No	No	Yes	No	No	Yes	Yes	122	87	98.4	101	18	98	100	367	99.9093	99.9093		0	1	Yes	1	No		No	4.90139	4.90139	1	5	Home or Self Care	No		No
901617	45-54	black	Not Hispanic/Latino	Female	Yes	No	No	No	Yes	32.1	No	No	No	Yes	No	No	No	No	Yes	No	No	No	Yes	126	73	100.4	103	18	96	21		78.9425	375.917	0	0	0	No		No		No	30.5979	11.5146	2	30	Skilled Nursing Facility	No		No
901634	65-74	declined_race	Not Specified	Male	No	No	No	No	No			No	No	No	No	No	No	Yes	Yes	No	No	No	Yes	132	72	99.7	103	18	97	27		87.1016	322.598	0	0	1	No		No		No	6.87222	6.87222	1	7	Skilled Nursing Facility	No		No
901647	55-64	black	Hispanic/Latino	Female	Yes	No	No	No	No	21.386	No	No	No	No	Yes	No	No	Yes	Yes	No	No	Yes	No	112	69	102.2	63	16	97	27	102	87.1016	322.598	-5	0	1	No		No		No	19.2611	15.9146	2	20	Left Against Medical Advice	No		No
901653	55-64	black	Not Hispanic/Latino	Male	No	No	No	No	No	53.9	Yes	No	No	No	No	No	No	No	Yes	No	No	No	Yes	110	69	98.6	86	14	97			87.1016		0	0	0	No		No		No	16.8313	1.6625	3	17	Another Health Care Institution Not Defined	No		No
901671	55-64	black	Hispanic/Latino	Male	Yes	Yes	No	No	No	32.0015	No	No	No	No	Yes	No	No	No	Yes	No	No	Yes	Yes	137	91	98.6	124	24	90	30		57.1139	190.38	-6	0	0	No		No		No	2.81528	2.81528	1	3	Home or Self Care	No		No
901672	55-64	other_race	Not Specified	Female	Yes	No	No	No	No	32.7995	No	No	No		Yes	No	No	Yes	Yes	No	No	No	No	120	68	99	103	18	85	27		49.0276	181.584	-11	0	0	No		No		No	2.82639	2.82639	1	3	Home or Self Care	No		No
901677	>=85	white	Hispanic/Latino	Male	Yes	No	No	No	No	18.1055	No	No	No	No	Yes	No	No	Yes	Yes	No	No	Yes	Yes	152	74	97.5	59	17	96	21		78.9425	375.917	-4	0	0	No		No		No	5.10347	5.10347	1	5	Skilled Nursing Facility	No		No
901689
901691	55-64	other_race	Not Hispanic/Latino	Female	Yes	Yes	Yes	No	Yes	32.7029	No	No	Yes	Yes	Yes	Yes	No	Yes	Yes	No	No	No	No	100	63	99.7	90	20	94			68.5778		-2	0	-20	No		No		No	0.930556	0.930556	1	1	Left Against Medical Advice	No		No
901693	45-54	black	Hispanic/Latino	Male	No	No	No	No	No	33.453	No	No	No	No	No	No	No	No	Yes	No	No	No	No	109	62	94.6	85	16	95	27		73.0853	270.686	-4	0	0	No		No		No	1.49861	1.49861	1	2	Expired	Yes	2	No
901733	55-64	declined_race	Not Specified	Male	No	No	No	Yes	No	22.3499	No	No	No	No	No	No	No	No	Yes	No	No	Yes	Yes	114	71	101.3	92	18	91	27	85	59.3506	219.817	-7	0	1	Yes	9	No		Yes	59.11	59.11	1			No		No
901737	20-44	other_race	Hispanic/Latino	Female	No	No	No	No	No	29.5477	No	No	No		No	No	No	No	No	No	No	No	No	142	83	98.6	128	20	96	21		78.9425	375.917	-2	0	0	No		No		No	1.33472	1.33472	1	1	Home or Self Care	No		No
901738	0-19	black	Hispanic/Latino	Female	No	No	No	No	No	30.8691	No	No	No	No	No	No	No	No	No	No	No	No	No	131	70	99	131	18	98			99.9093		-1	0	0	No		No		No	17.2361	0.24375	3	17	Home or Self Care	No		No
901745	75-84	white	Not Hispanic/Latino	Male	Yes	No	No	No	No	28.7991	No	No	No	No	Yes	No	No	Yes	Yes	No	No	No	Yes	140	85	102.9	39	18	98	21		99.9093	475.759	-1	0	0	No		No		No	7.17917	7.17917	1	7	Home-Health Care Svc	No		No
901747	75-84	white	Hispanic/Latino	Female	Yes	Yes	No	Yes	No	24.7322	No	No	No	No	No	No	Yes	Yes	Yes	No	No	Yes	Yes	133	53	101.6	77	21	90			57.1139		-1	0	0	No		No		No	5.17778	5.17778	1	5	Home-Health Care Svc	No		No
901748	>=85	declined_race	Hispanic/Latino	Female	Yes	Yes	No	No	No	21.7727	No	No	Yes	No	Yes	No	No	Yes	Yes	No	No	Yes	Yes	133	74	102.7	74	22	87	30		51.7943	172.648	-9	0	-8	No		No		No	12.3028	12.3028	1	13	Expired	Yes	13	No
901752	20-44	black	Not Hispanic/Latino	Female	Yes	No	No	No	No	25.613	No	No	Yes		Yes	Yes	No	No	Yes	No	No	No	Yes	146	102	97.7	98	17	98	27		99.9093	370.034	-7	0	0	No		No		No	1.58264	1.58264	1	2	Left Against Medical Advice	No		No
901763	65-74	other_race	Hispanic/Latino	Male	Yes	Yes	No	No	No	29.6955	No	No	No	No	No	No	No	Yes	Yes	No	No	Yes	No	216	100	100.9	74	30	99	80	146	126.009	157.511	-2	0	0	No		No		No	8.96806	8.96806	1	9	Home or Self Care	No		No
901776	20-44	other_race	Hispanic/Latino	Female	No	Yes	No	No	No	25.3	No	No	No	No	No	No	No	No	Yes	No	No	No	No	127	84	97.5	109	18	97			87.1016		-2	0	0	No		No		No	53.2042	0.186111	5	53	Home or Self Care	No		No
901779	75-84	declined_race	Not Specified	Male	Yes	No	No	No	No	25.8461	No	No	Yes	No	Yes	No	No	No	No	No	No	No	No	156	69	100.2	84	17	98	21		99.9093	475.759	-7	0	0	No		No		No	5.21736	2.36111	2	5	Home or Self Care	No		No
901784	20-44	white	Not Hispanic/Latino	Female	Yes	Yes	No	No	No	59.0486	Yes	No	Yes	No	Yes	Yes	No	Yes	Yes	No	No	Yes	No	147	105	100.8	123	22	93	21	143	64.9469	309.271	-27	0	-23	No		No		No	11.1	11.1	1	11	Home-Health Care Svc	No		No
901795	45-54	other_race	Hispanic/Latino	Male	No	No	No	No	No	30.682	No	No	No		No	No	No	No	Yes	No	No	No	No	102	70	100.7	121	22	96	33		78.9425	239.22	-8	0	1	No		No		No	7.18125	7.18125	1	7	Home or Self Care	No		No
901797	20-44	other_race	Hispanic/Latino	Female	No	No	No	No	No	27.3489	No	No	Yes	No	No	No	No	No	Yes	No	No	No	Yes	110	70	102.7	120	24	96	80	79	78.9425	98.6782	-6	0	0	No		No		No	5.98611	5.98611	1	6	Home or Self Care	No		No
901805	65-74	other_race	Hispanic/Latino	Male	Yes	Yes	No	No	No	25.1232	No	No	No	No	Yes	No	No	Yes	Yes	No	No	Yes	Yes	176	78	99.5	105	20	93	21		64.9469	309.271	-9	0	0	No		No		No	0.563194	0.563194	1	1	Acute / Short Term Hospital	No		No
901807	20-44	white	Hispanic/Latino	Male	No	No	No	No	No	29.0608	No	No	No		No	No	No	No	Yes	No	No	Yes	Yes	121	67	101.5	118	22	90	33		57.1139	173.072	-2	0	1	No		No		No	7.80972	7.80972	1	8	Home-Health Care Svc	No		No
901821	20-44	declined_race	Hispanic/Latino	Female	No	No	No	No	No	39.2682	Yes	No	No		No	No	No	No	No	No	No	No	No	113	72	101.3	120	16	96	27		78.9425	292.38	-7	0	1	No		No		No	4.04583	4.04583	1	4	Home or Self Care	No		No
901823	65-74	other_race	Not Specified	Male	No	No	No	No	No	27.3661	No	No	No	No	No	No	No	No	Yes	No	No	No	Yes	149	81	100	76	18	96	30		78.9425	263.142	0	0	0	No		No		No	7.69514	7.69514	1	8	Skilled Nursing Facility	No		No
901832	75-84	white	Not Specified	Male	Yes	Yes	No	Yes	No	21.8004	No	No	No	No	No	No	No	Yes	Yes	No	No	No	No	149	55	103.1	94	22	88	27	79	53.3816	197.71	32	0	1	No		No		No	14.784	14.784	1	15	Expired	Yes	15	No
901835	45-54	other_race	Hispanic/Latino	Female	No	No	No	No	No			No	Yes	Yes	No	No	No	No	Yes	No	No	No	Yes	149	94	102.9	106	22	90			57.1139		-7	0	0	No		No		No	5.95694	5.95694	1	6	Home or Self Care	No		No
901846	20-44	white	Hispanic/Latino	Female	No	No	No	No	No	41.4181	Yes	No	No	No	No	No	No	No	No	No	No	Yes	Yes	122	78	101.5	115	20	96	39	68	78.9425	202.417	-7	0	0	No		No		No	11.1438	11.1438	1	11	Another Health Care Institution Not Defined	No		No
901849	20-44	other_race	Hispanic/Latino	Female	Yes	Yes	No	No	No	44.8	Yes	No	Yes	No	No	No	No	No	Yes	No	No	Yes	Yes	143	89	97.9	89	18	100	27	102	166.793	617.754	2	0	2	No		No		No	35.4708	23.2222	2	35	Home or Self Care	No		No
901851	55-64	white	Hispanic/Latino	Male	Yes	No	No	Yes	No	30.0781	No	No	No	No	No	No	No	Yes	Yes	No	No	Yes	Yes	152	89	98.2	118	20	94	27		68.5778	253.992	-14	0	0	No		No		No	5.95486	5.95486	1	6	Home or Self Care	No		No
901853	75-84	other_race	Hispanic/Latino	Female	Yes	Yes	Yes	Yes	No	24.2267	No	No	No	Yes	Yes	No	No	Yes	Yes	No	No	No	No	117	77	98.6	92	17	96	21		78.9425	375.917	-5	0	0	No		No		No	6.94583	6.94583	1	7	Skilled Nursing Facility	No		No
901862	65-74	white	Hispanic/Latino	Female	No	No	No	No	No	34.5231	No	No	No	No	Yes	No	No	Yes	No	No	No	No	No	140	77	98.4	98	20	94			68.5778		-7	0	0	No		No		No	4.53333	0.465972	2	4	Home or Self Care	No		No
901863	55-64	declined_race	Hispanic/Latino	Female	Yes	No	No	No	Yes	38.5473	Yes	No	No	No	No	Yes	No	No	Yes	No	No	Yes	Yes	112	71	100.9	105	16	90	27		57.1139	211.533	-7	0	0	No		No		No	5.99375	5.99375	1	6	Home or Self Care	No		No
901865
901871	55-64	black	Not Hispanic/Latino	Female	Yes	Yes	No	No	No	39.8462	Yes	No	Yes	Yes	No	No	No	Yes	Yes	No	No	No	No	139	64	99.1	99	18	95	21		73.0853	348.025	-2	0	0	No		No		No	8.73472	0.104167	2	9	Home or Self Care	No		No
901876	>=85	white	Not Hispanic/Latino	Female	Yes	Yes	No	No	No	18.9508	No	No	No	No	Yes	Yes	No	Yes	Yes	No	No	Yes	Yes	188	77	98.1	64	18	97	21		87.1016	414.769	0	0	0	No		No		No	8.88819	8.88819	1	9	Skilled Nursing Facility	No		No
901895	65-74	declined_race	Not Specified	Male	Yes	No	No	No	No	29.1698	No	No	Yes	Yes	Yes	No	No	No	Yes	No	No	Yes	Yes	116	75	101.5	88	20	93	30	72	64.9469	216.49	-4	0	1	No		No		No	24.0528	24.0528	1	24	Home or Self Care	No		No
901896	55-64	other_race	Hispanic/Latino	Female	Yes	No	No	No	No	34.8822	No	No	No	No	No	No	No	Yes	Yes	No	No	No	No	86	49	97.7	92	16	94	27		68.5778	253.992	-5	0	-1	No		No		No	7.64792	7.64792	1	7	Home or Self Care	No		No
901898	20-44	white	Hispanic/Latino	Male	No	No	No	No	No	36.8026	Yes	No	No		No	No	No	No	Yes	No	No	Yes	Yes	123	72	100.8	122	18	96	27	82	78.9425	292.38	-10	0	0	No		No		No	22.9236	22.9236	1	23	Home-Health Care Svc	No		No
901900	55-64	native_hawaiian_other_pacific_islander	Not Hispanic/Latino	Male	No	No	No	No	No	28.4875	No	No	Yes	No	No	No	No	No	Yes	No	No	Yes	Yes	115	73	101.6	94	20	92	27	74	61.9258	229.355	-7	0	0	Yes	2	No		Yes	63.3391	63.3391	1			No		No
901912	65-74	other_race	Not Hispanic/Latino	Male	Yes	Yes	No	Yes	No	25.0979	No	No	No		Yes	No	Yes	Yes	Yes	No	No	No	No	185	98	101.1	68	20	99	80		126.009	157.511	-4	0	0	No		No		No	6.51875	6.51875	1	6	Expired	Yes	6	No
901928	45-54	white	Not Hispanic/Latino	Male	Yes	No	No	Yes	No	26.1744	No	No	No	No	Yes	No	No	No	No	No	No	No	No	122	83	99	116	20	99			126.009		-5	0	0	No		No		No	0.958333	0.958333	1	1	Home or Self Care	No		No
901954
901967
901971	45-54	black	Not Hispanic/Latino	Female	Yes	No	No	No	No	36.6204	Yes	Yes	Yes	No	Yes	No	No	Yes	No	No	No	No	No	143	74	98.4	85	20	97	21		87.1016	414.769	-4	0	1	No		No		No	2.74583	2.74583	1	3	Home-Health Care Svc	No		No
901986	20-44	other_race	Not Hispanic/Latino	Male	No	No	No	No	No			No	No	No	No	No	No	No	No	No	Yes	No	No	139	89	100.5	108	21	97	100	54	87.1016	87.1016	0	0	0	No		No		No	26.1375	0.427083	2	26	Home or Self Care	No		No
901995	55-64	white	Hispanic/Latino	Male	No	No	No	No	No			No	No	No	No	No	No	No	No	No	No	No	Yes	108	72	97.8	111	18	95	30		73.0853	243.618	-8	0	0	No		No		No	9.10903	0.0791667	2	9	Home or Self Care	No		No
902001	>=85	other_race	Hispanic/Latino	Male	Yes	No	No	No	No	26.3672	No	No	Yes	No	Yes	No	No	Yes	Yes	No	No	Yes	No	132	92	98.8	103	17	91			59.3506		-2	0	0	No		No		No	8.98542	8.98542	1	9	Home or Self Care	No		No
902013	55-64	native_hawaiian_other_pacific_islander	Hispanic/Latino	Male	No	No	No	No	No	33.3587	No	No	No	No	No	No	No	Yes	No	No	No	No	No	124	72	99	79	15	96		92	78.9425		-8	0	0	No		No		No	1.58681	1.58681	1	1	Home or Self Care	No		No
902017	20-44	black	Hispanic/Latino	Female	No	No	No	No	No	22.2268	No	No	No		No	No	No	No	Yes	No	No	Yes	Yes	117	76	104	132	20	92		215	61.9258		-14	0	0	No		No		No	8.37083	8.37083	1	8	Home or Self Care	No		No
902019	55-64	other_race	Hispanic/Latino	Male	Yes	Yes	No	No	No	31.6274	No	No	No	Yes	Yes	No	No	Yes	Yes	No	No	Yes	Yes	149	97	100.8	132	20	93	27	54	64.9469	240.544	-11	0	0	No		No		No	19.9264	19.9264	1	20	Home or Self Care	No		No
902042	45-54	other_race	Hispanic/Latino	Male	No	No	No	No	No	26.5596	No	No	No		No	No	No	No	Yes	No	No	Yes	Yes	136	76	99.9	109	20	88			53.3816		-14	0	0	No		No		No	5.90208	5.90208	1	6	Home or Self Care	No		No
902051	55-64	white	Hispanic/Latino	Male	No	Yes	No	No	No	32.3653	No	No	No	No	Yes	No	No	No	Yes	No	No	Yes	Yes	152	88	100.4	106	20	93	33		64.9469	196.809	-3	0	0	No		No		No	9.46667	0.11875	2	9	Home or Self Care	No		No
902053	75-84	declined_race	Not Specified	Male	No	No	No	No	No	24.7758	No	No	No	No	No	No	No	No	Yes	No	No	Yes	Yes	133	79	98.2	110	18	94	80	106	68.5778	85.7223	-10	0	0	Yes	8	No		No	16.4007	16.4007	1	16	Expired	Yes	16	No
902055	75-84	other_race	Hispanic/Latino	Female	Yes	Yes	Yes	No	No	31.2254	No	No	No	Yes	Yes	No	Yes	Yes	No	No	No	No	No	183	93	97.3	94	22	94			68.5778		-7	0	0	No		No		No	3.19375	3.19375	1	3	Home or Self Care	No		No
902058	>=85	other_race	Hispanic/Latino	Female	Yes	No	No	No	No	29.5484	No	No	No	Yes	Yes	No	Yes	No	No	No	No	Yes	No	105	64	99.3	66	20	96	21		78.9425	375.917	-3	0	0	No		No		No	2.74931	2.74931	1	3	Home or Self Care	No		No
902062	55-64	white	Hispanic/Latino	Male	Yes	No	No	No	No	24.9535	No	No	No		Yes	No	No	No	Yes	No	No	No	Yes	137	87	98.9	81	20	96	21		78.9425	375.917	-14	0	0	No		No		No	0.784722	0.784722	1	1	Home or Self Care	No		No
902066	75-84	black	Hispanic/Latino	Male	No	Yes	No	No	No	23.0911	No	No	No		No	No	No	Yes	No	No	No	No	No	113	61	102.1	91	20	95	21		73.0853	348.025	-14	0	0	No		No		No	1.49861	1.49861	1	2	Home or Self Care	No		No
902070	20-44	other_race	Hispanic/Latino	Female	Yes	Yes	No	No	No	26.4	No	No	No	No	No	No	No	No	No	No	No	No	No	129	81	99.9	90	18	100			166.793		0	0	0	No		No		No	16.8875	0.181944	2	17	Home or Self Care	No		No
902074	75-84	black	Hispanic/Latino	Female	Yes	Yes	Yes	Yes	No	40.6157	Yes	No	No	No	Yes	No	Yes	Yes	Yes	No	No	No	Yes	75	55	98.1	105	18	96			78.9425		-7	0	0	No		No		No	29.9674	1.64028	5	29	Home or Self Care	No		No
902080	20-44	declined_race	Hispanic/Latino	Female	No	No	No	No	Yes	22.4794	No	No	No	No	No	No	No	No	Yes	No	No	No	No	117	78	98.4	84	18	100			166.793		3	0	0	No		No		No	5.06597	5.06597	1	5	Home or Self Care	No		No
902082	>=85	white	Not Hispanic/Latino	Male	No	No	No	No	No	21.9355	No	No	No	No	No	No	No	Yes	Yes	No	No	Yes	Yes	165	76	98.2	101	14	97	21	94	87.1016	414.769	-2	0	1	No		No		No	9.63681	4.38819	2	10	Expired	Yes	10	No
902095	55-64	declined_race	Hispanic/Latino	Female	No	No	No	No	No	21.6197	No	No	No		No	No	No	No	Yes	No	No	No	Yes	119	73	97.5	81	24	97	21		87.1016	414.769	-7	0	0	No		No		No	8.88194	1.68403	2	9	Home or Self Care	No		No
902097	75-84	declined_race	Not Specified	Male	Yes	Yes	No	No	No	21.8725	No	No	No	No	No	No	No	No	No	No	No	No	No	110	65	98.1	68	12	98	21		99.9093	475.759	0	0	0	No		No		No	6.98542	1.13125	2	7	Home or Self Care	No		No
902099	65-74	white	Hispanic/Latino	Female	Yes	Yes	No	No	No	24.7855	No	No	No	No	Yes	No	No	Yes	Yes	No	No	Yes	Yes	147	81	103.3	114	18	98	27	163	99.9093	370.034	1	0	1	Yes	5	No		No	43.8062	43.8062	1	44	Skilled Nursing Facility	No		No
902104	65-74	other_race	Hispanic/Latino	Male	No	No	No	No	No	27.9246	No	No	Yes	Yes	No	No	No	No	Yes	No	No	No	Yes	114	71	103.1	107	20	97			87.1016		-9	0	1	No		No		No	1.79583	1.79583	1	2	Home or Self Care	No		No
902106	65-74	other_race	Hispanic/Latino	Male	Yes	No	Yes	No	No	27.2715	No	No	No	No	Yes	No	Yes	Yes	No	No	No	No	No	158	86	98.2	100	20	94	21		68.5778	326.561	-1	0	0	No		No		No	3.99722	3.99722	1	4	Home or Self Care	No		No
902109	55-64	other_race	Hispanic/Latino	Female	Yes	No	No	No	No	21.9557	No	No	No	Yes	No	No	No	Yes	Yes	No	No	No	Yes	111	73	97.9	128	20	95	21		73.0853	348.025	-14	0	1	No		No		No	6.16528	6.16528	1	6	Home or Self Care	No		No
902121	20-44	other_race	Hispanic/Latino	Female	Yes	No	No	No	No	32.8	No	No	Yes	No	No	No	No	No	Yes	No	No	No	No	124	55	99.5	152	16	100			166.793		-3	0	0	No		No		No	6	1.03333	2	6	Home or Self Care	No		No
902124	55-64	white	Not Hispanic/Latino	Male	No	No	No	No	No	27.5213	No	No	No	No	No	No	No	No	Yes	No	No	Yes	Yes	130	83	97.3	88	18	93	33		64.9469	196.809	-7	0	0	No		No		No	3.08958	3.08958	1	3	Home or Self Care	No		No
902129
902131	20-44	white	Hispanic/Latino	Female	No	No	No	No	No	21.6	No	No	No		No	No	No	No	No	No	No	No	No	98	58	98.2	112	22	97			87.1016		-2	0	0	No		No		No	34.1347	0.231944	2	34	Home or Self Care	No		No
902133
902134	55-64	other_race	Not Hispanic/Latino	Male	Yes	Yes	No	No	No	40.2351	Yes	No	No	Yes	Yes	No	No	Yes	Yes	No	No	Yes	Yes	138	73	99.4	86	18	94	39		68.5778	175.841	-1	0	0	No		No		No	8.96528	8.96528	1	9	Home or Self Care	No		No
902135	75-84	other_race	Not Specified	Male	Yes	No	No	No	No	24.7621	No	No	No	No	Yes	No	No	No	Yes	No	No	No	Yes	144	80	99.6	87	28	96			78.9425		-7	0	0	No		No		No	5.12569	5.12569	1	5	Home-Health Care Svc	No		No
902138	20-44	other_race	Hispanic/Latino	Male	No	No	No	No	No	28.0421	No	No	No		No	No	No	No	No	No	No	No	No	123	79	99.9	97	18	95	21		73.0853	348.025	-5	0	0	No		No		No	2.15	2.15	1	2	Home or Self Care	No		No
902145	20-44	other_race	Hispanic/Latino	Male	Yes	Yes	No	No	No			No	No	No	No	No	No	No	Yes	No	No	Yes	Yes	123	77	98.1	113	18	96	21	98	78.9425	375.917	-3	0	0	Yes	5	No		No	19.4701	0.757639	2	20	Expired	Yes	20	No
902152
902166	75-84	black	Hispanic/Latino	Female	Yes	Yes	Yes	No	No	26.627	No	No	No	No	No	No	Yes	Yes	No	No	No	No	No	139	69	99.1	79	18	95	21		73.0853	348.025	-7	0	0	No		No		No	32.0743	8.08472	2	32	Home-Health Care Svc	No		No
902167	20-44	other_race	Not Specified	Female	Yes	No	No	No	Yes	42.2511	Yes	No	No	No	No	No	Yes	No	Yes	No	No	Yes	Yes	144	81	99.7	126	24	86	27		50.3506	186.484	-2	0	-13	No		No		No	45.3764	9.13958	3	45	Home or Self Care	No		No
902175	65-74	white	Hispanic/Latino	Male	Yes	Yes	No	Yes	No	36.0313	Yes	No	Yes	Yes	No	Yes	Yes	Yes	Yes	No	No	No	Yes	122	77	98.8	99	20	95	27		73.0853	270.686	-3	0	0	No		No		No	4.11597	4.11597	1	4	Home or Self Care	No		No
902177	75-84	declined_race	Hispanic/Latino	Female	Yes	Yes	Yes	No	No	20.1303	No	No	No	No	Yes	No	No	Yes	Yes	No	No	No	No	153	67	98.6	79	16	96	27	85	78.9425	292.38	-1	0	1	No		No		No	40.7264	0.71875	2	41	Skilled Nursing Facility	No		No
902179	20-44	declined_race	Not Specified	Male	No	No	No	No	No	32.9706	No	No	No		No	No	No	No	No	No	No	Yes	No	121	78	102.9	98	18	98			99.9093		-7	0	0	No		No		No	4.75833	4.75833	1	4	Home or Self Care	No		No
902184	20-44	white	Not Hispanic/Latino	Female	No	No	No	No	No	58.7	Yes	No	No	No	No	No	No	No	No	No	No	No	No	123	79	98.2	112	20	100			166.793			0	0	No		No		No	1.40903	1.40903	1	1	Home or Self Care	No		No
902186	45-54	black	Not Hispanic/Latino	Female	No	Yes	No	No	No	34.3559	No	No	No	Yes	No	No	No	No	No	No	No	No	No	129	79	99.7	90	18	95	21		73.0853	348.025	-10	0	1	No		No		No	2.82431	2.82431	1	3	Home or Self Care	No		No
902198	20-44	other_race	Hispanic/Latino	Male	No	No	No	No	No	34.0871	No	No	No	No	Yes	No	No	Yes	Yes	No	No	Yes	Yes	177	91	99.7	99	18	85	80	237	49.0276	61.2845	-14	0	0	Yes	1	No		No	3.23542	3.23542	1	3	Expired	Yes	3	No
902206	20-44	white	Hispanic/Latino	Female	No	No	No	No	No			No	No	No	No	No	No	No	Yes	No	No	No	No	134	83	99.5	86	18	99			126.009			0	0	No		No		No	3.13542	3.13542	1	3	Home or Self Care	No		No
902207	20-44	other_race	Hispanic/Latino	Female	No	No	No	No	No	26.0142	No	No	No	No	Yes	No	No	Yes	No	No	No	No	No	135	81	98.6	107	18	100			166.793			0	1	No		No		No	3.91042	3.91042	1	4	Home or Self Care	No		No
902210	20-44	other_race	Hispanic/Latino	Female	No	No	No	No	No	39.8791	Yes	No	No	No	No	No	No	No	Yes	No	No	Yes	Yes	111	58	100.8	107	20	97	30		87.1016	290.339	-2	0	0	No		No		No	5.06181	5.06181	1	5	Home or Self Care	No		No
902214	45-54	other_race	Hispanic/Latino	Female	Yes	Yes	No	No	No	32.9358	No	No	No	No	Yes	No	No	Yes	Yes	No	No	No	Yes	136	84	100.9	85	20	90	27		57.1139	211.533	-9	0	0	No		No		No	2.09722	2.09722	1	2	Home or Self Care	No		No
902215	20-44	other_race	Hispanic/Latino	Male	No	No	No	No	No	31.4603	No	No	No		No	No	No	No	Yes	No	No	No	Yes	123	73	99.6	122	18	96	21		78.9425	375.917	-7	0	1	No		No		No	2.96667	2.96667	1	3	Home or Self Care	No		No
902222	20-44	other_race	Hispanic/Latino	Male	No	No	No	No	No	27.416	No	No	No		No	No	No	No	Yes	No	No	Yes	Yes	107	63	99.1	94	16	95	27		73.0853	270.686	-7	0	1	No		No		No	4.72639	4.72639	1	5	Home or Self Care	No		No
902225	65-74	white	Hispanic/Latino	Male	Yes	Yes	Yes	No	No	27.6	No	No	No	Yes	Yes	No	No	No	Yes	No	No	Yes	Yes	151	78	98.8	74	20	95	80		73.0853	91.3566	-5	0	0	No		No		No	13.9139	0.631944	2	14	Home or Self Care	No		No
902226	45-54	declined_race	Not Specified	Female	No	No	No	No	No	33.0957	No	No	No	No	No	No	No	No	Yes	No	No	Yes	Yes	103	73	100.9	107	18	97	21		87.1016	414.769	-7	0	0	No		No		No	8.00972	8.00972	1	8	Home or Self Care	No		No
902236	55-64	other_race	Hispanic/Latino	Female	No	No	No	No	No			No	No	No	No	No	No	No	No	No	No	No	No	148	70	98.2	75	20	96			78.9425		-2	0	1	No		No		No	0.811111	0.811111	1	1	Skilled Nursing Facility	No		No
902246	75-84	other_race	Hispanic/Latino	Male	Yes	No	No	No	No	26.5778	No	No	No	No	Yes	No	No	No	Yes	No	No	Yes	Yes	98	56	98.6	84	16	98	21	156	99.9093	475.759	-3	0	0	No		No		No	10.6896	10.6896	1	11	Expired	Yes	11	No
902251	75-84	other_race	Not Hispanic/Latino	Male	Yes	No	No	No	No	26.025	No	No	No		Yes	No	No	Yes	Yes	No	No	Yes	Yes	123	67	100.9	98	21	88		230	53.3816		-19	0	1	No		No		No	8.84028	8.84028	1	9	Home or Self Care	No		No
902258	45-54	black	Not Specified	Female	Yes	No	Yes	Yes	Yes	28.1603	No	No	Yes	Yes	Yes	No	No	No	No	No	No	No	No	225	145	97.9	80	18	99			126.009		0	0	2	No		No		No	6.30278	6.30278	1	6	Home or Self Care	No		No
902262	75-84	declined_race	Not Specified	Male	Yes	No	Yes	No	No	35.5754	Yes	No	No		Yes	No	No	Yes	Yes	No	No	Yes	Yes	191	70	98.2	89	20	96			78.9425		-6	0	0	No		No		No	5.46875	5.46875	1	5	Home-Health Care Svc	No		No
902274	45-54	declined_race	Not Specified	Male	Yes	No	No	No	No	53.389	Yes	No	No	No	No	No	No	No	Yes	No	No	No	Yes	154	82	98.2	98	26	82	27		45.6206	168.965	-3	0	0	No		No		No	0.500694	0.500694	1	0	Expired	Yes	0	No
902278	55-64	declined_race	Hispanic/Latino	Male	Yes	Yes	No	No	No			No	No	No	Yes	No	No	Yes	No	No	No	No	No	173	96	102	105	20	94			68.5778		-4	0	1	No		No		No	0.63125	0.63125	1	1	Home or Self Care	No		No
902298	65-74	white	Hispanic/Latino	Female	Yes	No	No	No	No	28.7104	No	No	No	No	Yes	No	No	Yes	Yes	No	No	Yes	Yes	116	74	98.9	82	20	92	21		61.9258	294.885	-7	0	0	No		No		No	8.375	4.27778	2	8	Home or Self Care	No		No
902299	55-64	black	Hispanic/Latino	Male	No	No	No	No	No	24.3387	No	No	No		No	No	No	No	Yes	No	No	Yes	Yes	135	80	99.3	123	32	92	80	56	61.9258	77.4073	-7	0	0	Yes	1	No		No	35.475	35.475	1	35	Skilled Nursing Facility	No		No
902302	75-84	white	Not Hispanic/Latino	Male	Yes	No	No	Yes	No	20.3967	No	No	No	Yes	Yes	No	No	No	Yes	No	No	Yes	Yes	134	84	98.4	86	20	94	21		68.5778	326.561	-6	0	0	No		No		No	37.1958	37.1958	1	37	Skilled Nursing Facility	No		No
902317
902331
902339	65-74	white	Hispanic/Latino	Female	No	Yes	Yes	No	No	28.2063	No	No	No	No	No	Yes	No	No	Yes	No	No	Yes	No	123	84	98.1	86	17	100	21	62	166.793	794.255	17	0	4	No		No		No	37.0778	18.2632	2	37		No		No
902340	20-44	white	Not Specified	Female	Yes	Yes	No	No	No	46.9697	Yes	No	No	No	No	No	Yes	Yes	Yes	No	No	Yes	No	117	69	100.4	73	22	99	80	252	126.009	157.511	-7	0	0	Yes	2	Yes	9	No	36.1972	36.1972	1	36	Skilled Nursing Facility	No		No
902345	20-44	other_race	Hispanic/Latino	Female	No	Yes	No	No	No	40.347	Yes	No	No	No	No	No	No	No	No	No	No	No	No	152	103	99	130	21	98			99.9093			0	1	No		No		No	2.83889	2.83889	1	3	Home or Self Care	No		No
902352	45-54	other_race	Hispanic/Latino	Female	No	No	No	No	No	34.0693	No	No	No	No	No	No	No	No	Yes	No	No	Yes	Yes	117	84	100.7	108	22	91			59.3506		-6	0	0	No		No		No	4.65556	4.65556	1	5	Home or Self Care	No		No
902368
902390	20-44	other_race	Hispanic/Latino	Female	No	Yes	No	No	No	23.5	No	Yes	No	No	No	No	No	No	No	No	No	No	No	104	66	97.9	120	20	98			99.9093		-3	0	0	No		No		No	50.4069	0.435417	13	50	Home or Self Care	No		No
902393	45-54	white	Hispanic/Latino	Female	No	Yes	No	No	No	27.4436	No	No	No	No	No	No	No	No	Yes	No	No	No	Yes	145	91	98.4	111	21	93			64.9469		-3	0	0	No		No		No	1.67986	1.67986	1	2	Home or Self Care	No		No
902394	55-64	declined_race	Hispanic/Latino	Female	Yes	Yes	No	No	No	36.7261	Yes	No	No	Yes	Yes	No	No	Yes	Yes	No	No	Yes	Yes	114	67	103	76	20	99	80	80	126.009	157.511	-7	0	0	No		No		No	11.9194	11.9194	1	12	Home or Self Care	No		No
902408	20-44	declined_race	Not Specified	Female	No	No	No	No	No	24.3934	No	No	No	No	No	No	No	No	No	No	No	No	No	126	80	98.2	59	18	100			166.793		-14	0	0	No		No		No	1.52847	1.52847	1	2	Home or Self Care	No		No
902413
902432	75-84	other_race	Hispanic/Latino	Male	Yes	No	No	No	No	28.1062	No	No	No	No	Yes	No	No	No	No	No	No	No	No	154	86	101.4	103	18	94	21		68.5778	326.561	-3	0	0	No		No		No	3.4375	3.4375	1	3	Home or Self Care	No		No
902446	65-74	other_race	Hispanic/Latino	Female	Yes	No	No	No	No	33.6734	No	No	No	No	Yes	No	No	No	Yes	No	No	Yes	Yes	119	78	101.2	93	18	96	21		78.9425	375.917	-5	0	0	No		No		No	9.25972	9.25972	1	9	Home or Self Care	No		No
902458	20-44	other_race	Hispanic/Latino	Male	No	No	No	No	No	30.9388	No	No	No		No	No	No	No	Yes	No	No	No	Yes	142	83	99.9	108	22	94			68.5778		-14	0	0	No		No		No	2.76319	2.76319	1	3	Home or Self Care	No		No
902461	20-44	declined_race	Hispanic/Latino	Female	No	No	No	No	No	34.3025	No	No	No		No	No	No	No	No	No	No	No	No	127	71	98.1	101	18	98			99.9093		-1	0	0	No		No		No	30.9257	0.302083	4	31	Home or Self Care	No		No
902469	>=85	white	Hispanic/Latino	Female	Yes	No	Yes	No	No	20.5509	No	No	Yes	No	Yes	No	No	Yes	Yes	No	No	Yes	Yes	137	70	100.4	70	18	92	27		61.9258	229.355	-3	0	0	No		No		No	10.7792	10.7792	1	11	Skilled Nursing Facility	No		No
902477	>=85	white	Hispanic/Latino	Male	Yes	Yes	Yes	Yes	No	28.4865	No	No	No	No	Yes	No	Yes	Yes	Yes	No	No	Yes	Yes	118	68	99.3	60	20	98	21	248	99.9093	475.759	-2	0	0	Yes	3	No		No	6.67222	6.28056	2	7	Expired	Yes	7	No
902481	55-64	other_race	Hispanic/Latino	Male	No	No	No	No	No	17.9218	No	No	No		No	No	No	No	Yes	No	No	No	Yes	131	67	98.1	83	20	100	21		166.793	794.255	-14	0	0	No		No		No	5.83125	5.83125	1	6	Home or Self Care	No		No
902483
902484	55-64	other_race	Hispanic/Latino	Female	No	Yes	No	No	No	32.1053	No	No	No	No	No	No	No	No	Yes	No	No	Yes	Yes	110	85	99.2	108	18	94	24		68.5778	285.741	-5	0	0	No		No		No	5.82153	5.82153	1	6	Home or Self Care	No		No
902486	>=85	other_race	Not Specified	Male	Yes	Yes	No	No	No	39.4963	Yes	No	No	No	Yes	No	No	Yes	Yes	No	No	Yes	Yes	148	75	98.2	94	18	80	39	101	43.7042	112.062	-29	0	1	Yes	1	Yes	11	No	10.7042	10.7042	1	11	Expired	Yes	11	No
902491	20-44	other_race	Not Specified	Female	No	No	No	No	No	29.7	No	No	No		No	No	No	No	No	No	No	Yes	No	120	73	102.6	119	22	96	27		78.9425	292.38	-5	0	0	No		No		No	3.38819	3.38819	1	3	Home or Self Care	No		No
902532	20-44	black	Not Hispanic/Latino	Female	No	No	No	No	No	29.284	No	No	No		No	No	No	No	Yes	No	No	Yes	Yes	162	113	102.2	113	24	92			61.9258		-7	0	1	No		No		No	4.83472	4.83472	1	5	Home or Self Care	No		No
902535	45-54	declined_race	Not Specified	Female	Yes	Yes	Yes	No	No	39.558	Yes	No	Yes	No	Yes	No	No	Yes	Yes	No	No	No	No	117	74	97.9	98	18	99	21		126.009	600.042	-7	0	0	No		No		No	12.3424	12.3424	1	12	Home or Self Care	No		No
902551	65-74	black	Not Hispanic/Latino	Female	Yes	No	No	No	Yes	34.7622	No	No	Yes		Yes	No	No	No	Yes	No	No	Yes	Yes	131	80	100	87	18	88	80		53.3816	66.727	-10	0	0	No		No		No	12.3424	12.3424	1	12	Skilled Nursing Facility	No		No
902567	45-54	black	Not Hispanic/Latino	Male	Yes	No	No	No	No	51.5806	Yes	No	No	Yes	No	No	No	No	Yes	No	No	Yes	Yes	133	75	97.9	119	120	77	100	57	41.2113	41.2113	-3	0	0	Yes	0	Yes	37	Yes	66.8308	66.8308	1		Expired	Yes		No
902572	>=85	white	Hispanic/Latino	Female	Yes	No	No	Yes	No	29.2242	No	No	No	No	No	No	No	Yes	Yes	No	No	Yes	Yes	180	71	97.9	88	20	97	33	172	87.1016	263.944	-7	0	0	No		No		Yes	58.2239	14.991	2			No		No
902574	55-64	other_race	Hispanic/Latino	Female	No	No	No	No	No	24.7656	No	No	No	No	No	No	No	No	No	No	No	No	No	99	63	98.4	66	20	99	21		126.009	600.042	-5	0	0	No		No		No	1.68611	1.68611	1	2	Home or Self Care	No		No
902589
902597	45-54	white	Hispanic/Latino	Female	No	Yes	No	No	No	32.805	No	No	Yes		No	Yes	No	No	No	No	No	No	No	134	89	99.3	99	20	92			61.9258		-6	0	0	No		No		No	1.73472	1.73472	1	2	Home or Self Care	No		No
902599	75-84	other_race	Hispanic/Latino	Male	Yes	Yes	Yes	No	No	25.9814	No	No	No	No	No	No	No	Yes	Yes	No	No	No	Yes	145	74	102.9	117	28	94			68.5778		0	0	0	No		No		No	1.18819	1.18819	1	1	Home or Self Care	No		No
902602	55-64	unknown_race	Not Specified	Male	Yes	Yes	Yes	Yes	No	28.0013	No	No	Yes	No	No	No	Yes	Yes	Yes	No	No	No	No	133	77	102.8	100	20	95	21	81	73.0853	348.025	-1	0	0	No		No		No	34.1056	34.1056	1	34	Home-Health Care Svc	No		No
902611	65-74	declined_race	Not Specified	Female	Yes	Yes	No	No	No	25.7	No	No	Yes	No	Yes	No	No	Yes	No	No	No	No	No	107	63	98.1	87	24	97			87.1016		-3	0	0	No		No		No	0.784722	0.784722	1	1	Home or Self Care	No		No
902612	45-54	black	Hispanic/Latino	Female	Yes	Yes	Yes	Yes	Yes	34.5783	No	No	No	No	Yes	No	No	Yes	Yes	No	No	Yes	Yes	148	82	98.5	88	20	97	28	22	87.1016	311.077	-1	0	0	No		No		No	39.3375	8.13125	3	39	Home or Self Care	No		No
902615
902616	20-44	declined_race	Not Hispanic/Latino	Male	No	No	No	No	No	41.3444	Yes	No	Yes	No	No	No	No	No	Yes	No	No	Yes	Yes	126	79	99.4	136	20	100			166.793		-13	0	0	No		No		No	43.3	10.8618	2	43	Home or Self Care	No		No
902617	75-84	declined_race	Not Specified	Male	Yes	Yes	No	Yes	No	17.5733	No	No	No	No	No	No	No	Yes	Yes	No	No	No	No	132	63	102.8	104	18	96	21		78.9425	375.917	-2	0	0	No		No		No	14.7389	4.03958	2	15	Expired	Yes	15	No
902619	>=85	white	Not Hispanic/Latino	Male	No	No	Yes	No	No	23.0982	No	No	No		No	No	No	No	Yes	No	No	No	Yes	138	69	99.1	87	18	93	21		64.9469	309.271	-29	0	0	No		No		No	4.87153	4.87153	1	5	Skilled Nursing Facility	No		No
902620	75-84	other_race	Hispanic/Latino	Male	Yes	No	No	No	No	30.0768	No	No	Yes		Yes	No	No	Yes	Yes	No	No	Yes	Yes	155	74	99.9	86	18	97		96	87.1016		-7	0	0	Yes	3	Yes	8	No	8.09583	8.09583	1	8	Expired	Yes	8	No
902622	55-64	other_race	Not Specified	Female	Yes	No	No	No	No	26.621	No	No	Yes		Yes	No	No	No	Yes	No	No	No	Yes	152	86	102.6	107	19	96	33		78.9425	239.22	-4	0	0	No		No		No	4.99514	4.99514	1	5	Home or Self Care	No		No
902623
902624	55-64	black	Hispanic/Latino	Female	Yes	Yes	No	Yes	No	28.6	No	No	Yes	Yes	No	No	No	Yes	Yes	No	No	Yes	Yes	146	74	98.8	72	19	93	30		64.9469	216.49	-5	0	0	No		No		No	4.89444	4.89444	1	5	Home or Self Care	No		No
902627	65-74	other_race	Hispanic/Latino	Male	Yes	No	No	No	No	22.7648	No	No	No	No	No	No	No	No	Yes	No	No	Yes	Yes	107	68	99	96	20	90	21	135	57.1139	271.971	-7	0	0	Yes	5	No		No	46.0271	45.6924	2	46	Expired in Medical Facility	Yes	46	No
902630	65-74	white	Hispanic/Latino	Female	No	No	No	No	No	20.9502	No	No	No	No	No	No	No	No	No	No	No	No	No	131	77	100	65	20	100			166.793		-7	0	0	No		No		No	1.10278	1.10278	1	1	Home or Self Care	No		No
902631	45-54	black	Not Hispanic/Latino	Male	No	No	No	No	No			No	Yes		No	No	No	No	Yes	No	No	No	No	125	75	100.7	89	18	97			87.1016		-6	0	0	No		No		No	33	0.811806	2	33	Home or Self Care	No		No
902635	65-74	white	Not Hispanic/Latino	Male	Yes	Yes	No	No	No	35.4	Yes	No	Yes		No	No	No	Yes	Yes	No	No	Yes	Yes	119	73	97.6	91	22	91		113	59.3506		-19	0	0	No		No		No	5.91389	5.91389	1	6	Home or Self Care	No		No
902636	45-54	black	Hispanic/Latino	Female	Yes	Yes	No	No	No	40.8564	Yes	No	Yes	No	No	No	No	No	Yes	No	No	Yes	Yes	129	72	99.4	92	29	74	100	47	39.0616	39.0616	0	0	0	Yes	1	No		Yes	57.3753	57.3753	1			No		No
902643	>=85	native_hawaiian_other_pacific_islander	Not Hispanic/Latino	Male	No	No	No	No	No	25	No	No	No	Yes	No	No	Yes	Yes	Yes	No	No	No	No	132	94	97.9	115	24	92	80	86	61.9258	77.4073	-1	0	0	No		No		No	1.69583	1.69583	1	2	Expired	Yes	2	No
902644	75-84	other_race	Hispanic/Latino	Male	Yes	Yes	Yes	No	No	26.1931	No	No	Yes	Yes	No	No	Yes	Yes	Yes	No	No	Yes	Yes	107	70	97.7	87	12	100			166.793		-3	0	0	No		No		No	23.0993	23.0993	1	23	Home or Self Care	No		No
902646	45-54	white	Hispanic/Latino	Female	Yes	Yes	Yes	No	No	37.2	Yes	No	Yes	No	Yes	No	No	Yes	No	No	No	No	No	135	90	99.8	89	20	85			49.0276		-4	0	0	No		No		No	1.1125	1.1125	1	1	Home or Self Care	No		No
902647	55-64	declined_race	Hispanic/Latino	Female	No	No	No	No	No	29.2017	No	No	Yes		No	No	No	Yes	Yes	No	No	Yes	Yes	131	81	99.6	107	20	90	33		57.1139	173.072	-6	0	0	No		No		No	9.09861	9.09861	1	9	Home or Self Care	No		No
902649	>=85	white	Hispanic/Latino	Male	No	No	No	No	No	39.8556	Yes	No	No		Yes	No	No	Yes	Yes	No	No	No	Yes	152	80	98.4	81	17	93	33	72	64.9469	196.809	-7	0	0	No		No		No	10.059	9.75833	2	10	Expired	Yes	10	No
902655	20-44	other_race	Hispanic/Latino	Female	Yes	No	No	No	No	36.5888	Yes	No	No	No	No	No	No	No	No	No	No	No	No	142	85	97.7	92	18	99			126.009		-7	0	0	No		No		Yes	57.1009	0.213194	4			No		No
902656	55-64	other_race	Hispanic/Latino	Male	Yes	Yes	Yes	No	No	27.3661	No	No	No	No	Yes	No	No	Yes	No	No	No	No	No	119	76	97.8	90	22	100	21	124	166.793	794.255	-1	0	0	No		No		No	3.91875	3.91875	1	4	Left Against Medical Advice	No		No
902658	20-44	black	Hispanic/Latino	Female	No	No	No	No	No	24	No	No	Yes		No	No	No	No	Yes	No	No	No	No	133	90	99	189	20	98			99.9093		-10	0	0	No		No		No	2.72361	2.72361	1	3	Home or Self Care	No		No
902663	20-44	native_hawaiian_other_pacific_islander	Hispanic/Latino	Female	Yes	No	No	No	No	31.6	No	Yes	No	No	No	No	No	No	Yes	No	No	No	No	121	89	99	106	18	100			166.793			0	0	No		No		No	3.96528	3.96528	1	4	Home or Self Care	No		No
902665	20-44	declined_race	Not Specified	Male	Yes	Yes	No	No	No	39	Yes	No	No	No	No	No	No	Yes	No	No	No	No	No	94	63	100.6	124	12	96	21		78.9425	375.917	-1	0	0	No		No		No	2.16389	2.16389	1	2	Home-Health Care Svc	No		No
902666	20-44	other_race	Hispanic/Latino	Female	No	No	No	No	No	27.3	No	Yes	No		No	No	Yes	Yes	No	No	No	No	No	115	78	99.9	110	22	99			126.009			0	0	No		No		No	39.0458	0.129861	5	39	Home or Self Care	No		No
902672	20-44	other_race	Hispanic/Latino	Female	No	No	No	No	No	32.3909	No	Yes	No		No	No	No	No	No	No	No	Yes	No	120	66	99.5	80	18	100	30		166.793	555.978	3	0	0	No		No		No	12.6854	2.86736	2	13	Home or Self Care	No		No
902674	55-64	declined_race	Hispanic/Latino	Male	No	No	No	No	No	25.714	No	No	Yes	No	No	No	No	Yes	Yes	No	No	Yes	Yes	103	63	102.6	81	20	95			73.0853		-7	0	0	No		No		No	15.4333	15.4333	1	16	Home or Self Care	No		No
902676	20-44	white	Hispanic/Latino	Female	No	No	No	No	No	36	Yes	No	No		No	No	No	No	No	No	No	No	No	122	72	97.9	99	20	100			166.793			0	-14	No		No		No	37.2424	0.386806	2	37	Home or Self Care	No		No
902677	45-54	white	Not Specified	Male	Yes	Yes	No	No	No	29.3419	No	No	No	Yes	No	Yes	No	No	Yes	No	No	Yes	Yes	114	79	98.4	112	18	97		173	87.1016		-20	0	1	Yes	49	No		Yes	57.9544	23.8118	10			No		No
902684	>=85	white	Not Hispanic/Latino	Female	Yes	No	No	No	No	24.335	No	No	No	Yes	Yes	No	No	Yes	Yes	No	No	Yes	Yes	101	58	98.3	70	18	98	36		99.9093	277.526	-7	0	0	No		No		No	6.05972	6.05972	1	6	Expired in Medical Facility	Yes	6	No
902687	55-64	other_race	Hispanic/Latino	Female	Yes	Yes	Yes	Yes	No	33.392	No	No	No		No	No	No	No	Yes	No	No	No	No	125	73	98.3	103	18	100	39		166.793	427.676	-1	0	0	No		No		No	1.63125	1.63125	1	2	Expired	Yes	2	No
902690	20-44	other_race	Hispanic/Latino	Female	Yes	No	No	No	No	30.6235	No	No	No		No	No	No	No	No	No	No	No	No	123	69	100.4	140	140	98			99.9093		-1	0	0	No		No		No	15.7451	0.546528	3	16	Home or Self Care	No		No
902694	20-44	other_race	Hispanic/Latino	Male	No	No	No	No	No	37.721	Yes	No	No	No	No	No	No	No	Yes	No	No	No	Yes	97	72	98.2	145	18	96			78.9425		-8	0	0	No		No		No	3.73542	3.73542	1	4	Home or Self Care	No		No
902696	45-54	black	Not Specified	Female	Yes	No	No	No	No	33.8625	No	No	No	No	Yes	No	No	No	Yes	No	No	Yes	Yes	128	80	102.2	108	18	100			166.793		-6	0	0	No		No		No	4.99653	4.99653	1	5	Home or Self Care	No		No
902699	20-44	black	Not Specified	Female	No	No	No	No	No	34.5	No	No	No		No	No	No	No	No	No	No	No	No	121	68	98.2	100	18	100			166.793			0	0	No		No		No	3.00903	3.00903	1	3	Home or Self Care	No		No
902701	55-64	declined_race	Not Specified	Male	Yes	No	No	No	No	25.2797	No	No	No	Yes	No	No	No	No	No	No	No	No	No	114	72	97.4	103	18	98	21		99.9093	475.759	-13	0	0	No		No		No	5.35347	5.35347	1	5	Home or Self Care	No		No
902707
902720	45-54	declined_race	Not Hispanic/Latino	Female	No	No	No	No	Yes	38.455	Yes	No	No		No	No	No	No	Yes	No	No	Yes	Yes	115	60	100	102	18	95	33		73.0853	221.471	-4	0	0	No		No		No	6.1	6.1	1	6	Home or Self Care	No		No
902722	75-84	black	Not Hispanic/Latino	Female	No	No	No	No	No	13.8569	No	No	No	No	No	No	No	No	Yes	No	No	Yes	No	125	85	100.4	121	22	96		240	78.9425		-1	0	0	No		No		No	10.3812	10.3812	1	11	Expired	Yes	11	No
902723
902730	20-44	other_race	Hispanic/Latino	Female	No	Yes	No	No	No	31.5904	No	No	No		No	No	No	No	No	No	No	No	No	107	72	98.2	71	18	94			68.5778		-12	0	-10	No		No		No	2.92083	2.92083	1	3	Home or Self Care	No		No
902746	20-44	other_race	Hispanic/Latino	Female	No	Yes	No	No	No	28.3282	No	No	No	No	No	No	No	No	Yes	No	No	Yes	Yes	106	72	100.4	108	20	94	27		68.5778	253.992	-3	0	0	No		No		No	22.2917	22.2917	1	22	Home or Self Care	No		No
902747	45-54	other_race	Hispanic/Latino	Male	No	No	No	No	No	33.9036	No	No	No		No	No	No	No	Yes	No	No	Yes	Yes	134	84	100	104	32	91	33		59.3506	179.85	-7	0	0	No		No		No	9.30833	9.30833	1	9	Home or Self Care	No		No
902751	65-74	other_race	Hispanic/Latino	Female	Yes	No	No	No	No	26.7097	No	No	No		No	No	No	No	Yes	No	No	Yes	Yes	128	74	99.6	109	20	93	21		64.9469	309.271	-2	0	0	No		No		No	1.29583	1.29583	1	1	Home or Self Care	No		No
902752	65-74	declined_race	Not Hispanic/Latino	Female	Yes	Yes	No	No	No	19.3918	No	No	No	Yes	Yes	No	No	Yes	Yes	No	No	Yes	No	86	45	99.5	72	16	92	21		61.9258	294.885	-3	0	0	No		No		No	5.48542	5.48542	1	6	Expired	Yes	6	No
902753	20-44	black	Hispanic/Latino	Male	No	No	No	No	No			No	No	Yes	No	No	No	No	Yes	No	No	No	No	102	67	99	74	20	98			99.9093		0	0	0	No		No		No	1.11111	1.11111	1	1	Home or Self Care	No		No
902755
902756
902757	45-54	black	Not Hispanic/Latino	Male	No	No	No	No	No	38.7501	Yes	No	No		No	No	No	No	Yes	No	No	Yes	No	128	87	102.7	102	30	90	21		57.1139	271.971	-6	0	0	No		No		No	8.89653	8.89653	1	9	Home or Self Care	No		No
902760	>=85	other_race	Hispanic/Latino	Male	Yes	No	No	No	No	20.6797	No	No	No		No	No	Yes	Yes	Yes	No	No	Yes	Yes	128	68	98.6	86	16	98	30		99.9093	333.031	-1	0	0	No		No		No	6.86528	6.86528	1	7	Expired	Yes	7	No
902761	55-64	other_race	Hispanic/Latino	Female	No	No	No	No	No			No	Yes		No	No	No	Yes	Yes	No	No	Yes	Yes	100	63	100	100	18	88	36		53.3816	148.282	-13	0	0	No		No		No	6.1375	6.1375	1	6	Home or Self Care	No		No
902763	45-54	black	Not Specified	Male	Yes	No	No	No	Yes	28.7692	No	No	No		No	No	No	No	Yes	No	No	Yes	Yes	107	74	102.2	109	18	96			78.9425			0	0	No		No		No	26.2354	0.206944	3	26	Home or Self Care	No		No
902764
902767	>=85	declined_race	Not Specified	Male	Yes	No	Yes	No	No	23.2517	No	No	No	No	Yes	No	No	Yes	No	No	No	Yes	No	137	106	99.9	95	18	93	80		64.9469	81.1836	-3	0	0	No		No		No	13.625	2.12639	2	14	Expired	Yes	14	No
902768	20-44	white	Not Hispanic/Latino	Female	No	No	No	No	No	20.6065	No	No	Yes		No	Yes	No	No	Yes	No	No	Yes	Yes	123	77	98.4	137	22	92	100	124	61.9258	61.9258	-7	0	0	No		No		No	4.65903	4.65903	1	4	Home or Self Care	No		No
902770
902772	20-44	white	Hispanic/Latino	Male	No	No	No	No	No	22	No	No	Yes		No	No	No	No	No	No	No	No	No	117	65	98.2	83	20	95			73.0853			0	-12	No		No		No	0.43125	0.43125	1	1	Home or Self Care	No		No
902773	>=85	white	Not Specified	Male	Yes	Yes	Yes	No	No	29.6449	No	No	No	No	Yes	No	No	Yes	Yes	No	No	No	No	152	68	98	62	16	97			87.1016		0	0	0	No		No		No	4.12431	4.12431	1	4	Skilled Nursing Facility	No		No
902776	55-64	declined_race	Not Specified	Male	Yes	Yes	Yes	Yes	No	42.7312	Yes	Yes	Yes	No	No	Yes	Yes	Yes	Yes	No	No	Yes	No	85	51	99.9	110	20	91	21		59.3506	282.622	-19	0	-17	No		No		No	8.90208	8.90208	1	9	Skilled Nursing Facility	No		No
902777	20-44	declined_race	Hispanic/Latino	Female	No	No	No	No	No	32.5003	No	No	Yes		No	No	No	No	Yes	No	No	No	Yes	99	65	102.2	140	20	97	30		87.1016	290.339	-2	0	1	No		No		No	4.72708	4.72708	1	5	Home or Self Care	No		No
902778	75-84	other_race	Hispanic/Latino	Female	Yes	No	No	No	No	44.3286	Yes	No	Yes		Yes	Yes	No	Yes	Yes	No	No	Yes	Yes	135	68	99.3	118	22	94	80	167	68.5778	85.7223	-7	0	1	Yes	3	No		No	7.31597	7.31597	1	8	Expired	Yes	8	No
902781	75-84	declined_race	Hispanic/Latino	Female	Yes	Yes	Yes	Yes	No	28.3282	No	No	No	No	Yes	No	No	Yes	No	No	No	No	No	128	56	99.4	78	17	68	30	25	35.4713	118.238	-2	0	0	No		No		No	4.43194	4.43194	1	4	Expired	Yes	4	No
902783	65-74	black	Not Hispanic/Latino	Female	Yes	No	No	No	No	37.5985	Yes	No	No	No	Yes	No	Yes	Yes	Yes	No	No	Yes	Yes	95	63	98.8	88	18	97	21		87.1016	414.769	-3	0	0	No		No		No	10.1076	10.1076	1	10	Home or Self Care	No		No
902786	75-84	black	Not Hispanic/Latino	Male	Yes	Yes	No	Yes	No	20.8039	No	No	No	No	Yes	No	No	Yes	Yes	No	No	Yes	No	169	74	98.5	142	20	98	80	76	99.9093	124.887	-12	0	-10	No		No		No	7.61181	7.61181	1	7	Skilled Nursing Facility	No		No
902789	55-64	white	Hispanic/Latino	Female	Yes	Yes	No	No	No	33.5932	No	No	Yes	No	No	No	No	No	Yes	No	No	No	Yes	104	62	100	107	20	91	30		59.3506	197.835	-7	0	1	No		No		No	4.73681	4.73681	1	5	Home or Self Care	No		No
902794
902795	55-64	white	Not Hispanic/Latino	Female	Yes	No	No	No	No	34.1159	No	No	No	No	Yes	No	No	No	Yes	No	No	Yes	Yes	115	79	98.1	120	15	97	27		87.1016	322.598	-5	0	0	No		No		Yes	55.9891	11.7153	4			No		No
902797
902800	75-84	other_race	Hispanic/Latino	Female	Yes	Yes	Yes	Yes	Yes	26.4054	No	Yes	No	No	Yes	No	Yes	Yes	No	No	No	No	No	124	52	98.2	78	18	97	21		87.1016	414.769	-17	0	0	No		No		No	52.7194	3.52639	5	53	Home or Self Care	No		No
902801	55-64	declined_race	Not Specified	Male	Yes	No	No	No	No	33.3	No	No	No		Yes	No	No	Yes	Yes	No	No	Yes	Yes	82	50	98.4	96	18	99	39		126.009	323.099	-8	0	0	No		No		No	7.94653	0.853472	2	8	Left Against Medical Advice	No		No
902802	55-64	other_race	Hispanic/Latino	Female	Yes	Yes	No	No	No	32.3679	No	No	No	No	Yes	No	No	Yes	Yes	No	No	Yes	Yes	152	78	102	124	18	71	21	67	37.1681	176.991	-2	0	0	No		No		No	12.0931	12.0931	1	12	Home-Health Care Svc	No		No
902804	20-44	declined_race	Not Specified	Female	No	No	No	No	No	45.4331	Yes	No	No		No	No	No	No	Yes	No	No	Yes	Yes	139	82	103.1	132	26	93		162	64.9469		-7	0	1	No		No		No	7.89097	7.89097	1	8	Home or Self Care	No		No
902805	75-84	white	Hispanic/Latino	Female	Yes	Yes	No	No	No	27.2	No	No	No	No	No	No	No	Yes	No	No	No	No	No	132	68	99.1	80	15	95			73.0853		-3	0	0	No		No		No	7.32778	1.40625	2	7	Home or Self Care	No		No
902806	55-64	black	Hispanic/Latino	Female	Yes	Yes	No	No	No	24.517	No	No	No	No	No	No	No	Yes	Yes	No	No	No	No	187	76	98.2	78	18	98	21		99.9093	475.759	0	0	7	No		No		No	55.1917	13.1236	4	55	Home or Self Care	No		No
902807
902809	75-84	other_race	Hispanic/Latino	Female	Yes	No	No	No	No	29.5017	No	No	No		Yes	No	No	No	Yes	No	No	Yes	Yes	116	70	99	88	18	95	39		73.0853	187.398	-1	0	1	No		No		No	5.36944	5.36944	1	5	Expired	Yes	5	No
902813
902816	55-64	black	Not Specified	Female	No	No	No	No	No	35.9204	Yes	No	No	No	No	No	No	No	Yes	No	No	Yes	Yes	117	71	99	90	16	93	21		64.9469	309.271	-3	0	0	No		No		No	6.16319	6.16319	1	6	Home or Self Care	No		No
902817
902820	75-84	black	Not Hispanic/Latino	Male	Yes	Yes	No	No	No	40.4706	Yes	No	No		No	No	No	No	Yes	No	No	Yes	Yes	104	60	97.9	103	17	97	80	218	87.1016	108.877	-9	0	0	Yes	2	No		No	9.13333	9.13333	1	9	Expired	Yes	9	No
902822	75-84	other_race	Hispanic/Latino	Male	Yes	Yes	Yes	No	No	29.3419	No	No	No	No	No	No	Yes	No	Yes	No	No	Yes	Yes	102	53	97.7	95	17	83	39	70	46.6756	119.681	0	0	0	No		No		No	9.05625	9.05625	1	9	Expired	Yes	9	No
902823	>=85	white	Not Hispanic/Latino	Male	No	No	No	Yes	No	22.7819	No	No	Yes	No	No	No	No	No	Yes	No	No	No	Yes	127	77	98.6	93	17	92	21		61.9258	294.885	-3	0	0	No		No		No	9.22153	9.22153	1	9	Expired in Medical Facility	Yes	9	No
902826	75-84	white	Hispanic/Latino	Female	Yes	No	Yes	No	No	30.6442	No	No	No	No	Yes	No	No	Yes	Yes	No	No	Yes	No	145	67	101.8	97	17	71	80	151	37.1681	46.4602	-6	0	0	Yes	1	Yes	5	No	4.88264	4.88264	1	5	Expired	Yes	5	No
902827	>=85	declined_race	Not Specified	Female	Yes	Yes	No	No	No	22.2382	No	No	Yes		No	Yes	No	No	Yes	No	No	No	No	124	71	98.6	113	17	98	30		99.9093	333.031	-3	0	0	No		No		No	5.78264	5.78264	1	6	Skilled Nursing Facility	No		No
902830
902835	65-74	declined_race	Not Hispanic/Latino	Male	No	No	No	No	No	22.1744	No	No	No	No	No	No	No	No	Yes	No	No	Yes	Yes	131	69	98.4	91	16	97	27	95	87.1016	322.598	-1	0	0	Yes	6	No		No	8.69931	8.69931	1	8	Expired	Yes	8	No
902836	65-74	declined_race	Not Specified	Male	No	Yes	No	No	No	26.9676	No	No	No	No	Yes	No	No	Yes	Yes	No	No	Yes	Yes	106	65	98.3	105	26	90	27		57.1139	211.533	-5	0	0	No		No		No	2.99167	2.99167	1	3	Home or Self Care	No		No
902837	65-74	white	Not Hispanic/Latino	Male	Yes	Yes	Yes	No	No			No	Yes		No	No	No	Yes	No	No	No	No	No	104	68	98.1	66	19	90	33		57.1139	173.072	-5	0	0	No		No		No	6.21181	6.21181	1	6	Home-Health Care Svc	No		No
902838	65-74	declined_race	Not Specified	Female	No	No	No	No	No	22.0914	No	No	No		Yes	No	No	Yes	Yes	No	No	Yes	Yes	92	68	97.3	107	22	87			51.7943		-3	0	0	No		No		No	11.0194	11.0194	1	11	Home-Health Care Svc	No		No
902839	20-44	black	Hispanic/Latino	Male	Yes	No	No	No	No	44.2075	Yes	No	No		No	No	No	No	Yes	No	No	Yes	Yes	180	132	101.5	115	20	91			59.3506		-21	0	0	No		No		No	7.38681	7.38681	1	7	Home or Self Care	No		No
902840	>=85	white	Not Specified	Female	No	No	No	No	No	26.4075	No	No	No		No	No	No	No	Yes	No	No	Yes	Yes	140	105	102.6	80	20	93			64.9469		-14	0	0	No		No		No	2.76528	2.76528	1	3	Home or Self Care	No		No
902841	20-44	declined_race	Not Specified	Male	No	No	No	No	No	33.8667	No	No	No		No	No	No	No	Yes	No	No	Yes	Yes	126	82	98.4	121	20	90	30		57.1139	190.38	-3	0	0	No		No		No	11.6736	11.6736	1	12	Another Health Care Institution Not Defined	No		No
902842	65-74	black	Not Specified	Male	No	No	Yes	Yes	No	29.3	No	No	No		Yes	No	No	Yes	No	No	No	No	No	93	65	97.5	94	18	94	31		68.5778	221.219	-7	0	0	No		No		No	1.16458	1.16458	1	1	Home or Self Care	No		No
902843	65-74	other_race	Hispanic/Latino	Female	Yes	Yes	No	No	No	30.7934	No	No	No	No	Yes	No	No	Yes	Yes	No	No	Yes	Yes	130	75	99.2	99	20	92	30		61.9258	206.419	-8	0	0	No		No		No	8.62222	8.62222	1	8	Home-Health Care Svc	No		No
902853
902854	55-64	other_race	Hispanic/Latino	Male	Yes	Yes	Yes	No	No	35.4	Yes	No	No	No	Yes	No	No	Yes	No	No	No	No	No	150	87	99.3	83	18	93			64.9469		-7	0	0	No		No		No	4.24236	4.24236	1	4	Home or Self Care	No		No
902855	45-54	declined_race	Hispanic/Latino	Male	No	No	No	No	No	30.1238	No	No	No		No	No	No	No	Yes	No	No	Yes	Yes	144	83	102.9	105	22	92			61.9258		0	0	0	No		No		No	6.84375	6.84375	1	7	Home or Self Care	No		No
902862	55-64	declined_race	Hispanic/Latino	Male	Yes	Yes	Yes	Yes	No	21.6998	No	No	No		No	No	No	Yes	Yes	No	No	Yes	Yes	160	80	101.8	96	22	94	27		68.5778	253.992	-1	0	0	No		No		No	15.3868	10.4049	2	16	Expired	Yes	16	No
902863	20-44	black	Not Hispanic/Latino	Male	Yes	Yes	No	No	No	42.3736	Yes	No	No	No	No	No	No	No	No	No	No	Yes	No	147	97	100.1	104	19	94	21		68.5778	326.561	-2	0	1	No		No		No	5.83403	5.83403	1	6	Home or Self Care	No		No
902864	75-84	white	Not Hispanic/Latino	Male	Yes	No	Yes	Yes	No	34.7567	No	No	Yes	Yes	No	Yes	No	No	Yes	No	No	No	No	95	61	100.9	86	20	92			61.9258		-14	0	0	No		No		No	7.27431	7.27431	1	7	Home-Health Care Svc	No		No
902865	>=85	other_race	Hispanic/Latino	Female	Yes	No	No	Yes	No	25.74	No	No	No	No	Yes	No	Yes	No	Yes	No	No	No	No	144	68	99.3	66	26	90	80	57	57.1139	71.3924	-3	0	0	No		No		No	7.76319	5.78403	2	7	Expired	Yes	7	No
902866
902869	75-84	declined_race	Not Specified	Female	Yes	No	No	No	No	23.6419	No	No	No		No	No	No	Yes	Yes	No	No	Yes	Yes	131	71	100.2	102	18	96	28	77	78.9425	281.938	-6	0	1	No		No		No	6.76458	6.76458	1	7	Home or Self Care	No		No
902877	65-74	other_race	Hispanic/Latino	Male	Yes	No	No	No	No	24.3952	No	No	No		Yes	No	No	Yes	Yes	No	No	Yes	Yes	106	61	100.8	96	18	91	26		59.3506	228.272	-5	0	0	No		No		No	6.33889	6.33889	1	7	Skilled Nursing Facility	No		No
902881	65-74	black	Not Hispanic/Latino	Female	Yes	Yes	No	No	No	31.453	No	No	No		Yes	No	No	Yes	Yes	No	No	Yes	Yes	157	91	98.2	90	18	95			73.0853		0	0	1	No		No		No	5.99792	5.99792	1	6	Skilled Nursing Facility	No		No
902883	20-44	black	Not Hispanic/Latino	Female	No	Yes	No	No	No	26	No	No	No	No	No	No	No	No	Yes	No	No	No	Yes	118	69	99.1	122	18	99			126.009		-5	0	0	No		No		No	47.1111	4.15208	5	47	Home or Self Care	No		No
902885	20-44	other_race	Hispanic/Latino	Male	No	No	No	No	No	37.3059	Yes	No	No	No	No	No	No	No	Yes	No	No	No	Yes	124	72	99	88	18	97	27		87.1016	322.598	-9	0	0	No		No		No	3.45139	3.45139	1	3	Home or Self Care	No		No
902891	65-74	white	Not Hispanic/Latino	Male	No	No	No	No	Yes	24.8442	No	No	No		No	No	No	No	Yes	No	No	Yes	Yes	103	69	98.5	97	18	89	27	80	55.1418	204.229	-13	0	0	No		No		Yes	56.2676	32.9542	2			No		No
902894
902897
902898	20-44	black	Hispanic/Latino	Female	No	No	No	No	No	22.871	No	No	No		No	No	No	No	No	No	No	No	No	113	68	97.9	89	20	99			126.009			0	0	No		No		No	32.1646	0.0402778	3	32	Home or Self Care	No		No
902900	65-74	other_race	Hispanic/Latino	Male	No	No	No	No	No	27.8472	No	No	No		No	No	No	No	Yes	No	No	No	Yes	153	89	101.5	79	20	94	21		68.5778	326.561	-2	0	1	No		No		No	1.71528	1.71528	1	2	Home or Self Care	No		No
902901	20-44	black	Not Hispanic/Latino	Male	No	No	No	No	No			No	No		No	No	No	No	Yes	No	No	No	Yes	124	79	98.1	90	20	93			64.9469		-4	0	0	No		No		No	0.315972	0.315972	1	1	Home or Self Care	No		No
902940	20-44	white	Not Hispanic/Latino	Male	No	No	No	No	No			No	No		No	No	No	No	No	No	No	No	No	143	83	102.4	103	18	94			68.5778		-10	0	1	No		No		No	1.78194	1.78194	1	2	Home or Self Care	No		No
902942
902946	55-64	white	Hispanic/Latino	Female	Yes	No	No	No	No			No	No	Yes	No	No	No	No	Yes	No	No	No	Yes	137	84	99.1	79	26	92			61.9258		-8	0	1	No		No		No	0.685417	0.685417	1	1	Home or Self Care	No		No
902947	55-64	black	Hispanic/Latino	Female	Yes	Yes	No	No	No	34.5824	No	No	No		Yes	No	No	No	No	No	No	No	No	131	78	99	80	16	100	21		166.793	794.255	-2	0	1	No		No		No	5.07361	5.07361	1	5	Home or Self Care	No		No
902948	75-84	white	Hispanic/Latino	Female	Yes	Yes	Yes	No	No			No	No		Yes	No	No	Yes	No	No	No	No	No	154	43	98.2	78	20	78	30		41.9987	139.996	0	0	0	No		No		No	2.07153	2.07153	1	2	Home or Self Care	No		No
902969	55-64	white	Hispanic/Latino	Female	Yes	Yes	No	No	No	23.0308	No	No	No		No	No	No	No	Yes	No	No	Yes	Yes	125	77	98.6	95	20	89	27		55.1418	204.229	-5	0	0	No		No		No	5.4625	5.4625	1	5	Home or Self Care	No		No
902971	20-44	other_race	Hispanic/Latino	Male	No	No	No	No	No	45.0814	Yes	No	No		No	No	No	No	Yes	No	No	Yes	Yes	145	90	100.2	114	26	93	21		64.9469	309.271	-7	0	0	No		No		No	5.95486	5.95486	1	6	Home or Self Care	No		No
902973
902974	20-44	black	Hispanic/Latino	Male	No	No	No	No	No	27.4453	No	No	No		No	No	No	No	Yes	No	No	No	Yes	131	96	99	136	28	96			78.9425		-5	0	1	No		No		No	1.98333	1.98333	1	2	Home or Self Care	No		No
902975	55-64	other_race	Hispanic/Latino	Male	No	Yes	No	No	No	35.3703	Yes	No	No	No	No	No	No	No	Yes	No	No	Yes	Yes	103	69	97.7	79	18	95	27	77	73.0853	270.686	-1	0	1	Yes	2	No		No	9.22639	9.22639	1	10	Expired	Yes	10	No
902976
902977	65-74	black	Hispanic/Latino	Female	Yes	No	No	No	No	33.447	No	No	No		Yes	No	No	Yes	Yes	No	No	Yes	Yes	114	71	99.5	86	22	94	39	68	68.5778	175.841	-13	0	1	Yes	2	Yes	14	No	13.6389	13.6389	1	14	Expired	Yes	14	No
902978	65-74	declined_race	Not Specified	Male	No	No	No	No	No			No	No		No	No	No	No	Yes	No	No	No	No	44	21		61	25	98	100		99.9093	99.9093		0	0	Yes	0	No		No	0.326389	0.326389	1	0	Expired	Yes	0	No
902979	75-84	other_race	Hispanic/Latino	Male	Yes	No	No	No	No	23.4867	No	No	No		Yes	No	No	Yes	Yes	No	No	No	Yes	141	71	98.8	114	18	92			61.9258		-1	0	0	No		No		No	1.74653	1.74653	1	1	Home or Self Care	No		No
902980
902981	45-54	black	Not Hispanic/Latino	Female	Yes	No	No	No	Yes	32.8903	No	No	No		No	No	No	No	Yes	No	No	Yes	No	148	92	100	110	20	100		89	166.793		-1	0	0	Yes	11	No		No	21.1562	21.1562	1	21	Skilled Nursing Facility	No		No
902982	65-74	other_race	Hispanic/Latino	Female	No	No	No	No	No			No	No		No	No	No	No	Yes	No	No	No	No	221	83	104.9	125	22	85	80		49.0276	61.2845	-1	0	0	No		No		No	0.811111	0.811111	1	0	Expired	Yes	0	No
902983	65-74	black	Not Hispanic/Latino	Male	Yes	Yes	No	No	No	21.6932	No	No	No	Yes	No	No	No	Yes	Yes	No	No	Yes	Yes	138	90	97.4	90	36	100		74	166.793		-3	0	0	No		No		No	4.44653	4.44653	1	4	Home or Self Care	No		No
902984	20-44	other_race	Hispanic/Latino	Male	No	No	No	No	No	35.0533	Yes	No	Yes	No	No	Yes	No	No	Yes	No	No	No	Yes	125	88	100.6	127	22	96			78.9425		-14	0	0	No		No		No	33.5215	1.28125	3	33	Home or Self Care	No		No
902985	20-44	black	Hispanic/Latino	Male	No	No	No	No	No	27.4195	No	No	No		No	No	No	No	Yes	No	No	Yes	Yes	129	83	101.5	96	20	87	33	209	51.7943	156.952	-10	0	0	No		No		No	8.28958	8.28958	1	8	Home or Self Care	No		No
902986	45-54	declined_race	Not Specified	Male	Yes	No	No	No	No	26.1287	No	No	No	No	No	No	No	No	Yes	No	No	Yes	Yes	124	70	101.8	122	22	95	39	74	73.0853	187.398	-7	0	0	Yes	2	Yes	15	No	20.2743	20.2743	1	20	Home or Self Care	No		No
902988	>=85	other_race	Hispanic/Latino	Male	Yes	Yes	No	No	No			No	No		No	No	No	No	Yes	No	No	No	No	148	84	97.2	101	24	52	80	270	28.4015	35.5018	0	0	0	Yes	0	Yes	1	No	1.08681	1.08681	1	1	Expired	Yes	1	No
902989	75-84	black	Not Hispanic/Latino	Male	No	No	No	No	No			No	No		No	No	No	No	Yes	No	No	No	Yes	132	77	102.4	105	15	96	27		78.9425	292.38	-7	0	0	No		No		No	1.18681	1.18681	1	1	Home or Self Care	No		No
902990	>=85	white	Not Hispanic/Latino	Female	Yes	No	No	No	No	17.0871	No	No	No		No	No	No	Yes	Yes	No	No	No	Yes	204	112	97.7	97	28	88	80	92	53.3816	66.727	-3	0	0	Yes	1	No		No	2.83681	2.83681	1	3	Expired	Yes	3	No
902991	75-84	black	Not Hispanic/Latino	Female	No	No	No	No	No	44.5851	Yes	No	Yes		Yes	Yes	No	Yes	No	No	No	Yes	Yes	86	48	98.8	104	32	98	100	226	99.9093	99.9093	0	0	0	No		No		No	6.22361	4.69375	2	6	Admitted as an Inpatient	No		No
902992	20-44	black	Hispanic/Latino	Female	No	No	No	No	No	44.5114	Yes	No	No		No	No	No	No	Yes	No	No	Yes	Yes	124	86	102.9	134	16	98	36		99.9093	277.526	-8	0	0	No		No		No	4.87361	4.87361	1	5	Home or Self Care	No		No
902993	55-64	other_race	Hispanic/Latino	Male	Yes	Yes	No	No	No	21.0114	No	No	Yes	Yes	No	No	No	No	Yes	No	No	Yes	Yes	166	81	97.3	68	14	100	45	366	166.793	370.652	-2	0	0	Yes	1	No		No	3.11111	3.11111	1	4	Expired	Yes	4	No
902994	>=85	declined_race	Not Specified	Male	Yes	Yes	No	No	No	29.7378	No	No	No	No	No	No	No	No	Yes	No	No	No	Yes	80	59	103.1	82	17	88	36	56	53.3816	148.282	-3	0	0	No		No		No	2.76042	2.76042	1	3	Expired	Yes	3	No
902995
903001	20-44	white	Not Specified	Male	No	No	No	No	No	28.7381	No	No	Yes	No	No	No	No	No	Yes	No	No	Yes	Yes	105	58	100.6	149	20	98			99.9093		-1	0	0	No		No		No	6.67708	6.67708	1	6	Home or Self Care	No		No
903002
903004	>=85	white	Not Hispanic/Latino	Female	Yes	Yes	No	Yes	No	26.9973	No	No	No		No	No	No	Yes	No	No	No	No	No	167	79	97.7	90	20	98	21		99.9093	475.759	-1	0	0	No		No		No	3.38264	3.38264	1	3	Skilled Nursing Facility	No		No
903006	65-74	declined_race	Not Specified	Female	Yes	Yes	No	Yes	No	47.8219	Yes	No	No	Yes	No	No	No	No	Yes	No	No	Yes	Yes	192	76	101.5	110	34	63	80	92	32.9707	41.2134	-7	0	0	Yes	2	No		No	8.97986	8.97986	1	9	Expired	Yes	9	No
903007	45-54	white	Hispanic/Latino	Male	Yes	Yes	No	No	No	25.6288	No	No	No	No	No	No	No	No	Yes	No	No	No	No	114	74	99.7	112	20	84	80	58	47.8074	59.7592	-7	0	0	Yes	1	No		No	21.6292	21.6292	1	22	Expired	Yes	22	No
903009	20-44	other_race	Hispanic/Latino	Female	Yes	No	No	Yes	No	22.3932	No	No	No	No	No	No	No	No	No	No	No	No	No	139	91	98.1	82	18	99	21	76	126.009	600.042	-3	0	0	No		No		No	8.49375	2.39097	3	8	Home or Self Care	No		No
903010	>=85	white	Hispanic/Latino	Male	Yes	Yes	No	No	No	24.2	No	No	No	No	Yes	No	No	Yes	Yes	No	No	No	No	104	62	102.7	125	16	90	80		57.1139	71.3924	-14	0	0	No		No		No	0.363889	0.363889	1	0	Expired	Yes	0	No
903013	55-64	declined_race	Not Specified	Female	No	Yes	No	No	No	31.7802	No	Yes	No	No	Yes	No	No	Yes	Yes	No	No	Yes	Yes	117	53	102.7	115	18	88	36	59	53.3816	148.282	-7	0	0	Yes	4	No		Yes	55.2162	55.2162	1			No		No
903014	20-44	other_race	Not Hispanic/Latino	Male	No	No	No	No	No	41.9878	Yes	No	No	No	No	No	No	No	Yes	No	No	Yes	Yes	140	89	99.7	86	20	91	21		59.3506	282.622	-3	0	1	No		No		No	5.77986	5.77986	1	6	Home or Self Care	No		No
903015	55-64	black	Not Hispanic/Latino	Female	Yes	No	Yes	No	No	29.5043	No	Yes	No	No	Yes	No	No	Yes	Yes	No	No	Yes	Yes	116	83	99.5	108	24	93			64.9469			0	0	No		No		No	6.52917	3.33403	2	6	Home or Self Care	No		No
903018	65-74	other_race	Hispanic/Latino	Male	Yes	Yes	No	No	No	21.2974	No	No	No		No	No	No	No	Yes	No	No	No	Yes	122	83	99.5	91	18	89			55.1418		-7	0	0	No		No		No	3.58889	3.58889	1	3	Hospice/Medical Facility	No		Yes
903019	75-84	declined_race	Not Hispanic/Latino	Male	Yes	No	No	No	No	33.8565	No	No	Yes	No	Yes	No	No	Yes	Yes	No	No	Yes	Yes	121	65	100.6	131	20	85		50	49.0276		-7	0	0	Yes	9	No		No	16.4347	16.4347	1	16	Expired	Yes	16	No
903020	55-64	black	Not Hispanic/Latino	Female	No	No	No	No	No			No	No		No	No	No	No	No	No	No	No	No	119	59	99.9	103	20	94	27		68.5778	253.992	-10	0	0	No		No		No	3.05	3.05	1	3	Home or Self Care	No		No
903021	>=85	white	Not Hispanic/Latino	Female	Yes	No	No	No	No			No	No		No	No	Yes	Yes	Yes	No	No	No	No	117	65	103.1	138	28	90	80		57.1139	71.3924		0	0	No		No		No	0.483333	0.483333	1	0	Expired	Yes	0	No
903022
903023	55-64	black	Not Hispanic/Latino	Female	Yes	Yes	No	Yes	No	49.6213	Yes	Yes	Yes	No	Yes	No	No	Yes	Yes	No	No	Yes	Yes	109	62	98.8	74	22	93	33		64.9469	196.809	-3	0	1	No		No		No	9.82708	9.82708	1	10	Skilled Nursing Facility	No		No
903029	20-44	other_race	Hispanic/Latino	Female	No	No	No	No	No	23.1173	No	No	No	No	No	No	No	No	Yes	No	No	Yes	Yes	88	63	97.5	64	18	100			166.793		-8	0	0	No		No		No	3.23264	3.23264	1	3	Home or Self Care	No		No
903030	55-64	other_race	Hispanic/Latino	Female	Yes	Yes	Yes	No	No	22.6134	No	No	Yes	No	Yes	No	No	Yes	Yes	No	No	Yes	Yes	70	50	98.2	58	21	88	21		53.3816	254.198	-7	0	0	No		No		No	6.30069	6.30069	1	6	Home or Self Care	No		No
903033
903034	55-64	other_race	Not Specified	Male	Yes	No	Yes	No	No	29.5861	No	No	No	No	No	No	No	No	Yes	No	No	No	No	151	82	100.6	94	18	94	21		68.5778	326.561	-12	0	0	No		No		No	2.16042	2.16042	1	2	Home or Self Care	No		No
903036	65-74	other_race	Hispanic/Latino	Female	No	No	No	No	Yes	27.9424	No	No	No	No	No	No	No	No	Yes	No	No	No	Yes	155	81	99.9	84	20	97	21		87.1016	414.769	-11	0	0	No		No		No	3.30139	3.30139	1	3	Home-Health Care Svc	No		No
903039	55-64	black	Not Hispanic/Latino	Female	Yes	No	No	No	No	34.8991	No	No	Yes		Yes	Yes	No	No	Yes	No	No	Yes	Yes	119	77	101.1	94	18	94	39		68.5778	175.841	-7	0	0	No		No		No	5.58889	5.58889	1	5	Home or Self Care	No		No
903041	75-84	other_race	Hispanic/Latino	Male	Yes	Yes	No	Yes	No	27.2	No	No	No	No	Yes	No	No	Yes	Yes	No	No	Yes	Yes	134	77	100.6	84	16	98			99.9093		-7	0	0	No		No		No	2.35625	2.35625	1	2	Home or Self Care	No		No
903043	65-74	declined_race	Hispanic/Latino	Male	Yes	Yes	Yes	Yes	No	25.042	No	No	No	Yes	Yes	No	Yes	Yes	Yes	No	No	No	Yes	169	91	101.1	102	18	100	27		166.793	617.754	-6	0	0	No		No		Yes	55.5162	4.24514	6			No		No
903044	45-54	declined_race	Hispanic/Latino	Male	No	No	No	No	No	28.1374	No	No	No	No	No	No	No	No	Yes	No	No	Yes	No	110	76	99.7	85	20	94	27		68.5778	253.992	-3	0	0	No		No		No	25.716	1.54583	4	25	Home or Self Care	No		No
903048	55-64	black	Not Hispanic/Latino	Male	Yes	Yes	Yes	Yes	No	29.3495	No	No	Yes	No	No	No	No	Yes	Yes	No	No	Yes	No	139	78	98.8	89	16	96	24	210	78.9425	328.927	0	0	4	No		No		No	8.925	8.925	1	9	Expired	Yes	9	No
903051	55-64	declined_race	Not Specified	Male	No	No	No	No	No	26.5197	No	No	Yes	No	No	No	No	No	Yes	No	No	Yes	Yes	133	75	98.2	87	28	91	33		59.3506	179.85	-14	0	1	No		No		No	5.89792	5.89792	1	6	Home or Self Care	No		No
903056	20-44	other_race	Hispanic/Latino	Male	No	No	No	No	No	29.699	No	No	No		No	No	No	No	Yes	No	No	No	Yes	124	65	98.1	86	14	98	21		99.9093	475.759	0	0	2	No		No		No	44.9424	3.90556	3	45	Home or Self Care	No		No
903067	45-54	black	Not Specified	Male	Yes	No	No	No	No			No	Yes	No	No	No	No	No	No	No	No	No	No	147	82	98.8	104	20	92			61.9258		0	0	1	No		No		No	16.6903	0.663194	2	17	Home or Self Care	No		No
903072	20-44	other_race	Not Specified	Male	No	No	No	No	No	27.4818	No	No	No		No	No	No	No	Yes	No	No	Yes	Yes	106	72	100.8	99	20	94	31		68.5778	221.219	-15	0	0	No		No		No	2.26042	2.26042	1	2	Home or Self Care	No		No
903073
903078	20-44	other_race	Hispanic/Latino	Male	No	No	No	No	No	29.4		No	No		No	No	No	No	Yes	No	No	Yes	Yes	122	83	98.1	107	18	93	39		64.9469	166.531	-5	0	0	No		No		No	14.1417	0.377083	2	14	Home or Self Care	No		No
903080	75-84	white	Not Hispanic/Latino	Female	No	No	No	No	No	30.824	No	No	No	No	No	No	No	No	Yes	No	No	Yes	Yes	105	79	98.8	89	18	94	39	153	68.5778	175.841	-3	0	0	Yes	1	No		No	41.1806	41.1806	1	41	Long Term Care	No		No
903083
903088	20-44	black	Hispanic/Latino	Female	No	Yes	No	No	No	34.0274	No	No	No		No	No	No	No	Yes	No	No	No	Yes	110	63	97.5	97	18	100			166.793			0	0	No		No		No	3.14861	3.14861	1	3	Home or Self Care	No		No
903090	65-74	other_race	Hispanic/Latino	Female	No	No	No	No	No	33.9971	No	No	No		Yes	No	No	No	Yes	No	No	Yes	Yes	156	78	99.2	98	21	93	21		64.9469	309.271	-3	0	2	No		No		No	12.0174	12.0174	1	12	Home-Health Care Svc	No		No
903093	55-64	declined_race	Not Specified	Male	No	No	No	No	No	30.6645	No	No	No	No	No	No	No	Yes	Yes	No	No	Yes	No	121	83	99.9	82	17	96	30		78.9425	263.142	1	0	1	No		No		No	5.84792	5.84792	1	6	Home-Health Care Svc	No		No
903094	75-84	black	Hispanic/Latino	Female	Yes	No	No	No	No	31.3955	No	No	No		No	No	No	No	Yes	No	No	Yes	No	135	77	100.7	98	20	90	33		57.1139	173.072	-7	0	0	No		No		No	28.1806	28.1806	1	28	Home-Health Care Svc	No		No
903095	20-44	black	Hispanic/Latino	Male	No	No	No	No	No	36.2153	Yes	No	No		No	No	No	No	Yes	No	No	Yes	Yes	151	94	98.1	96	18	89	80		55.1418	68.9272	-7	0	0	No		No		No	9.19028	9.19028	1	9	Home or Self Care	No		No
903096	55-64	black	Not Hispanic/Latino	Female	No	No	No	No	No	27.058	No	No	No		Yes	No	No	No	No	No	No	No	No	120	70	98.6	94	20	95	21		73.0853	348.025		0	0	No		No		No	3.27153	3.27153	1	3	Home or Self Care	No		No
903100	45-54	black	Not Hispanic/Latino	Female	Yes	No	Yes	No	No	34.0684	No	No	Yes	No	No	No	No	Yes	No	No	No	No	No	101	60	100.2	83	21	95	27		73.0853	270.686	-9	0	0	No		No		No	35.741	21.5931	2	35	Home or Self Care	No		No
903101	75-84	other_race	Hispanic/Latino	Female	Yes	Yes	No	No	No	26.7074	No	No	No		No	No	No	No	Yes	No	No	Yes	Yes	162	67	99.9	94	28	89	80	154	55.1418	68.9272	-4	0	0	Yes	0	No		No	40.6139	40.6139	1	40	Skilled Nursing Facility	No		No
903104	55-64	black	Not Hispanic/Latino	Female	No	No	No	No	No	23.8528	No	No	No		No	No	No	No	Yes	No	No	No	No	99	67	101.5	74	17	97			87.1016		-1	0	0	No		No		No	42.3326	3.03542	8	42	Home or Self Care	No		No
903110	55-64	white	Not Hispanic/Latino	Male	Yes	Yes	No	No	No	37.2142	Yes	No	No		No	No	No	No	Yes	No	No	Yes	Yes	124	80	97.7	130	20	99	21		126.009	600.042	-14	0	0	No		No		No	2.06667	2.06667	1	2	Home or Self Care	No		No
903121	75-84	white	Not Specified	Female	Yes	Yes	Yes	No	No	34.1087	No	No	No		Yes	No	No	Yes	Yes	No	No	No	No	137	79	97.5	63	16	96	21		78.9425	375.917	-1	0	1	No		No		No	29.0778	4.85417	2	29	Home or Self Care	No		No
903134
903135	20-44	other_race	Hispanic/Latino	Male	Yes	Yes	No	No	No	34.2	No	No	No	No	Yes	No	No	No	Yes	No	No	No	Yes	176	86	99.9	106	26	94	30		68.5778	228.593	-7	0	0	No		No		No	4.79583	4.79583	1	5	Home or Self Care	No		No
903138	75-84	other_race	Hispanic/Latino	Male	Yes	No	No	Yes	No	24.7	No	No	No		Yes	Yes	Yes	Yes	No	No	No	No	No	144	85	97.6	113	20	98	21		99.9093	475.759		0	0	No		No		No	2.71181	2.29931	2	3	Expired	Yes	3	No
903139
903140	>=85	white	Not Specified	Female	Yes	No	No	No	No	24.1281	No	No	Yes		Yes	Yes	No	No	Yes	No	No	Yes	Yes	145	73	98.4	71	20	96	21		78.9425	375.917		0	0	No		No		No	13.5264	12.1042	2	14	Expired	Yes	14	No
903141	75-84	white	Hispanic/Latino	Female	Yes	No	No	No	No	25.1	No	No	No		Yes	No	Yes	Yes	Yes	No	No	No	Yes	130	76	97.9	99	16	95			73.0853		-3	0	0	No		No		No	1.35347	1.35347	1	1	Home or Self Care	No		No
903143	75-84	other_race	Hispanic/Latino	Male	Yes	Yes	Yes	No	No	22.5	No	No	No		Yes	No	No	Yes	Yes	No	No	No	Yes	155	80	97.9	59	18	98	21		99.9093	475.759	-6	0	0	No		No		No	5.06111	5.06111	1	5	Home-Health Care Svc	No		No
903145	>=85	declined_race	Not Specified	Female	Yes	No	No	No	No	28.4	No	No	No		No	No	No	No	Yes	No	No	Yes	No	141	83	99.9	106	22	92	80	31	61.9258	77.4073	-4	0	0	No		No		No	6.29722	5.35417	2	7	Expired	Yes	7	No
903147
903151	55-64	other_race	Hispanic/Latino	Male	Yes	Yes	No	No	No	29.0526	No	No	No		Yes	No	No	No	Yes	No	No	Yes	Yes	116	72	99.4	98	20	91	80		59.3506	74.1883	-14	0	0	No		No		No	11.2535	11.2535	1	11	Home or Self Care	No		No
903152	>=85	other_race	Hispanic/Latino	Male	Yes	Yes	No	Yes	No	24.4	No	No	No		Yes	No	No	Yes	Yes	No	No	No	No	115	40	97.5	48	18	89			55.1418			0	0	No		No		No	1.64931	1.64931	1	2	Expired	Yes	2	No
903153	>=85	other_race	Hispanic/Latino	Male	Yes	Yes	No	No	No	27.5199	No	No	Yes		Yes	No	No	No	Yes	No	No	Yes	Yes	130	76	101.5	67	19	92	80		61.9258	77.4073	-5	0	0	No		No		No	5.38333	5.21806	2	5	Expired	Yes	5	No
903157	75-84	declined_race	Not Specified	Female	Yes	No	No	No	No	18.8702	No	No	Yes		No	Yes	No	Yes	Yes	No	No	Yes	Yes	123	76	97.5	114	17	98	21		99.9093	475.759	-7	0	1	No		No		No	5.14931	5.14931	1	5	Home-Health Care Svc	No		No
903159	65-74	other_race	Hispanic/Latino	Female	Yes	No	No	No	No	28.3073	No	No	No		No	No	Yes	Yes	No	No	No	No	No	100	51	98.8	77	18	96	21		78.9425	375.917	-1	0	2	No		No		No	3.53056	3.53056	1	4	Home or Self Care	No		No
903161	75-84	black	Not Hispanic/Latino	Male	Yes	Yes	Yes	No	No	22.5814	No	No	No		No	No	No	Yes	Yes	No	No	Yes	Yes	129	58	99.1	129	28	98		72	99.9093		0	0	0	Yes	1	No		Yes	55.1676	55.1676	1		Intercampus Transfer Columbia/Cornell	No		No
903162	75-84	other_race	Hispanic/Latino	Male	Yes	Yes	Yes	No	No	26.2347	No	No	No		Yes	No	No	Yes	Yes	No	No	Yes	Yes	128	77	102.4	144	18	94	21	80	68.5778	326.561		0	0	Yes	2	No		No	40.0493	40.0493	1	40	Skilled Nursing Facility	No		No
903163	55-64	declined_race	Not Specified	Male	Yes	Yes	No	No	No	30.1826	No	No	No		Yes	No	No	No	No	No	No	No	No	137	87	98.1	93	20	94	21		68.5778	326.561	-43	0	0	No		No		No	25.8562	1.10625	2	26	Home or Self Care	No		No
903168
903187	45-54	other_race	Hispanic/Latino	Female	No	Yes	No	No	No	28.4	No	No	No		No	No	No	No	Yes	No	No	Yes	Yes	107	75	103	119	18	92	21		61.9258	294.885	-11	0	0	No		No		No	4.16042	4.16042	1	4	Home or Self Care	No		No
903189	20-44	white	Hispanic/Latino	Female	Yes	No	No	No	No	34.7622	No	No	No		No	No	No	No	Yes	No	No	No	No	139	98	99.3	113	18	99			126.009		-3	0	0	No		No		No	5.13403	5.13403	1	5	Home or Self Care	No		No
903193	>=85	other_race	Hispanic/Latino	Female	Yes	No	No	No	No	25.6568	No	No	No		No	No	No	No	Yes	No	No	No	No	97	62	99.7	129	30	94	80		68.5778	85.7223	0	0	0	No		No		No	0.449306	0.449306	1	0	Expired	Yes	0	No
903196	55-64	white	Hispanic/Latino	Female	No	No	No	No	No	29.4211	No	No	No		No	No	No	No	Yes	No	No	Yes	Yes	106	44	101	97	22	91		230	59.3506		-7	0	0	Yes	3	No		Yes	54.3086	3.50417	2			No		No
903200	55-64	black	Not Specified	Female	Yes	No	No	No	No			No	No		No	No	No	No	No	No	No	No	No	134	89	98.3	68	20	99			126.009		-10	0	0	No		No		No	1.29236	1.29236	1	1	Home or Self Care	No		No
903201	>=85	other_race	Hispanic/Latino	Male	Yes	No	Yes	No	No	21.1	No	No	Yes		No	Yes	No	Yes	Yes	No	No	No	No	156	112	97.5	87	29	96	100		78.9425	78.9425	-3	0	0	No		No		No	2.48333	2.48333	1	3	Expired	Yes	3	No
903202	65-74	declined_race	Hispanic/Latino	Female	Yes	No	No	Yes	No	41.3322	Yes	No	No		No	No	No	No	Yes	No	No	No	No	163	91	99.8	68	18	93	21		64.9469	309.271		0	0	No		No		No	7.53056	7.53056	1	7	Skilled Nursing Facility	No		No
903203
903204	65-74	declined_race	Not Specified	Male	No	No	No	No	No			No	No		No	No	No	Yes	Yes	No	No	Yes	Yes	146	89	99	89	20	97	27		87.1016	322.598	-10	0	0	No		No		No	7.28264	7.28264	1	7	Home or Self Care	No		No
903205	65-74	other_race	Hispanic/Latino	Male	Yes	Yes	Yes	No	No	32.7341	No	No	No		No	No	No	No	Yes	No	No	No	Yes	122	70	100.2	99	22	86			50.3506		-7	0	0	No		No		No	3.68819	3.45208	2	3	Expired	Yes	3	No
903206	75-84	declined_race	Not Specified	Female	No	No	No	No	No	21.0449	No	No	Yes		No	No	No	No	Yes	No	No	Yes	Yes	99	63	97.8	61	18	90			57.1139		-3	0	0	No		No		No	7.04375	7.04375	1	7	Skilled Nursing Facility	No		No
903208
903209	65-74	white	Not Hispanic/Latino	Male	Yes	Yes	Yes	No	No	43.3008	Yes	No	No		Yes	No	No	Yes	Yes	No	No	Yes	Yes	155	88	100.4	105	26	92	33	29	61.9258	187.654	-9	0	1	No		No		No	3.89792	3.89792	1	4	Home or Self Care	No		No
903214	65-74	black	Not Hispanic/Latino	Male	Yes	Yes	No	No	No			No	No		Yes	No	No	Yes	Yes	No	No	Yes	Yes	100	59	99.5	112	18	82	33		45.6206	138.244	-6	0	0	No		No		No	2.94236	2.94236	1	3	Home or Self Care	No		No
903216	20-44	other_race	Hispanic/Latino	Female	Yes	No	No	No	No	33.3463	No	No	No		No	No	No	No	Yes	No	No	Yes	Yes	105	69	100	101	18	98			99.9093		-4	0	0	No		No		No	33.1868	2.17986	2	33	Home or Self Care	No		No
903217
903221
903224
903225
903226	65-74	other_race	Not Specified	Male	Yes	Yes	No	No	No	25.5815	No	Yes	No		Yes	No	No	No	Yes	No	No	Yes	No	116	76	101.6	121	20	93	21	100	64.9469	309.271		0	0	Yes	10	No		No	10.7903	10.7903	1	11	Expired	Yes	11	No
903227	>=85	white	Not Hispanic/Latino	Female	Yes	Yes	No	Yes	No			No	No		No	No	No	No	Yes	No	No	No	No	189	60	95.6	64	21	100	100	138	166.793	166.793		0	0	Yes	0	No		No	0.356944	0.356944	1	0	Expired	Yes	0	No
903228	55-64	other_race	Not Specified	Female	Yes	No	No	No	No	24.794	No	No	No		Yes	No	No	No	Yes	No	No	Yes	Yes	96	64	100.4	90	18	98	27		99.9093	370.034	-4	0	0	No		No		No	2.03264	2.03264	1	2	Home or Self Care	No		No
903230	45-54	other_race	Hispanic/Latino	Male	Yes	Yes	No	No	No	33.2192	No	No	No		Yes	No	No	No	Yes	No	No	Yes	Yes	123	79	100.8	91	20	93	27		64.9469	240.544	-7	0	0	No		No		No	6.16319	6.16319	1	6	Home or Self Care	No		No
903231	>=85	other_race	Hispanic/Latino	Female	Yes	No	No	Yes	No	19.1	No	No	No		Yes	No	No	Yes	Yes	No	No	No	Yes	138	81	98.2	80	18	85	30		49.0276	163.425		0	0	No		No		No	6.79375	5.97361	2	7	Expired	Yes	7	No
903234
903235	75-84	other_race	Hispanic/Latino	Female	Yes	Yes	No	No	No	37.7294	Yes	No	No	No	Yes	No	No	Yes	Yes	No	No	No	Yes	111	72	100.2	107	24	87	30		51.7943	172.648	-14	0	1	No		No		No	5.90833	5.90833	1	6	Home-Health Care Svc	No		No
903236	75-84	declined_race	Not Specified	Female	Yes	No	Yes	No	No			No	Yes		No	No	No	No	No	No	No	No	No	123	79	100.2	122	32	85			49.0276		-2	0	0	No		No		No	1.29514	1.29514	1	1	Expired	Yes	1	No
903237	75-84	black	Not Hispanic/Latino	Male	Yes	Yes	Yes	No	No			No	Yes		No	No	No	No	Yes	No	No	No	No	166	88	95	130	24	91		82	59.3506		-1	0	0	No		No		No	1.00694	1.00694	1	1	Expired	Yes	1	No
903245
903250	45-54	other_race	Hispanic/Latino	Female	No	No	No	No	No	20.2238	No	No	No		No	No	No	Yes	Yes	No	No	Yes	Yes	95	75	102.7	174	64	90	33		57.1139	173.072	-1	0	0	No		No		Yes	53.7579	9.45556	2			No		No
903254	65-74	declined_race	Not Specified	Female	No	No	No	No	No	27.9727	No	No	No		No	No	No	No	No	No	No	No	No	112	69	99	64	17	96	21		78.9425	375.917	-4	0	0	No		No		No	2.1375	2.1375	1	2	Home or Self Care	No		No
903255	>=85	other_race	Hispanic/Latino	Female	Yes	Yes	No	No	No	25.1	No	No	Yes		No	No	No	Yes	Yes	No	No	No	No	113	63	99	89	18	94			68.5778		-1	0	0	No		No		No	1.01528	1.01528	1	1	Home or Self Care	No		No
903258	55-64	black	Not Hispanic/Latino	Male	Yes	No	No	No	No	34.047	No	No	Yes		Yes	Yes	No	No	Yes	No	Yes	Yes	Yes	132	84	100.9	132	26	94	21		68.5778	326.561	-5	0	1	No		No		No	10.8812	10.8812	1	11	Home or Self Care	No		No
903261	75-84	black	Hispanic/Latino	Male	Yes	Yes	Yes	Yes	No	26.211	No	No	No		No	No	No	Yes	Yes	No	No	No	No	110	65	100.3	85	20	89	21		55.1418	262.58	-7	0	0	No		No		No	8.15556	4.67917	2	8	Expired in Medical Facility	Yes	8	No
903262	55-64	white	Hispanic/Latino	Male	Yes	No	No	No	No	28.6023	No	No	No		Yes	No	No	Yes	No	No	No	No	No	149	88	97.7	118	18	96			78.9425			0	0	No		No		No	1.45278	1.45278	1	1	Home or Self Care	No		No
903265	0-19	white	Hispanic/Latino	Female	No	No	No	No	Yes	36.6924	Yes	No	Yes		No	Yes	No	No	No	No	No	Yes	No	104	67	101.3	124	40	97	21		87.1016	414.769	-3	0	1	No		No		No	7.67083	7.67083	1	8	Home or Self Care	No		No
903266	>=85	black	Not Hispanic/Latino	Male	Yes	No	No	Yes	No	21.1538	No	No	No		No	No	No	No	No	No	No	No	No	142	74	100.6	84	16	98	21	160	99.9093	475.759	-1	0	1	No		No		No	12.141	3.04931	3	12	Expired	Yes	12	No
903268	>=85	white	Not Hispanic/Latino	Male	Yes	Yes	Yes	No	No	24.5	No	No	Yes		No	No	No	No	Yes	No	No	Yes	No	167	79	98.4	114	30	89	80		55.1418	68.9272	0	0	1	No		No		No	6.20347	6.20347	1	6	Expired in Medical Facility	Yes	6	No
903281	75-84	other_race	Not Specified	Male	Yes	Yes	Yes	Yes	No	34.3138	No	No	No		Yes	No	Yes	Yes	Yes	No	No	Yes	Yes	90	50	99.5	83	16	88	30		53.3816	177.939	-3	0	0	No		No		No	11.0229	11.0229	1	11	Home or Self Care	No		No
903282	75-84	declined_race	Not Specified	Female	Yes	Yes	No	No	No	39.8323	Yes	No	No		Yes	No	No	Yes	Yes	No	No	No	Yes	60	21	98.3	89	16	91	80		59.3506	74.1883		0	0	No		No		No	6.84028	3.17639	2	7	Expired	Yes	7	No
903287	20-44	other_race	Hispanic/Latino	Male	No	No	No	No	No			No	No		No	No	No	No	Yes	No	No	Yes	Yes	126	85	98.1	98	22	95			73.0853		-3	0	0	No		No		No	1.65972	1.65972	1	2	Home or Self Care	No		No
903290	45-54	other_race	Not Specified	Male	No	No	No	No	No	29.7687	No	No	No		No	No	Yes	No	Yes	No	No	No	Yes	151	110	100.8	146	36	88	80		53.3816	66.727	-2	0	0	No		No		No	3.31181	3.31181	1	3	Home or Self Care	No		No
903294	55-64	white	Hispanic/Latino	Male	No	No	No	No	No	37.5832	Yes	No	No		Yes	No	No	Yes	No	No	No	Yes	No	122	77	98.6	79	16	98	33		99.9093	302.755	0	0	1	No		No		No	2.97361	2.97361	1	3	Home or Self Care	No		No
903301	75-84	other_race	Hispanic/Latino	Male	No	Yes	No	No	No			No	No		No	No	No	No	Yes	No	No	No	No	158	92	98.8	86	16	97			87.1016		-5	0	0	No		No		No	4.78194	4.78194	1	5	Home or Self Care	No		No
903303	75-84	other_race	Hispanic/Latino	Female	Yes	No	No	Yes	No	26.5	No	No	No		No	No	Yes	Yes	Yes	No	No	No	No	96	59	96.6	149	26	100	30		166.793	555.978	-3	0	0	No		No		No	1.52222	1.52222	1	2	Expired	Yes	2	No
903305	20-44	declined_race	Hispanic/Latino	Female	No	No	No	No	No	31.8547	No	No	No	No	No	No	No	No	No	No	No	Yes	Yes	124	76	99.5	93	18	85	27	68	49.0276	181.584	-4	0	0	No		No		No	1.80278	1.80278	1	2	Intercampus Transfer Columbia/Cornell	No		No
903307	45-54	declined_race	Not Specified	Male	No	No	No	No	No			No	No		No	No	No	No	Yes	No	No	No	Yes	125	65	99.3	95	18	95	21		73.0853	348.025	-20	0	1	No		No		No	0.915278	0.915278	1	1	Home or Self Care	No		No
903310	45-54	white	Hispanic/Latino	Female	No	No	No	No	No	29.3423	No	No	No		No	No	No	No	Yes	No	No	No	Yes	134	66	98.5	106	22	92	21	38	61.9258	294.885	-10	0	0	No		No		No	3.00556	3.00556	1	3	Home or Self Care	No		No
903312	55-64	black	Not Hispanic/Latino	Male	Yes	No	No	No	No	26.6	No	No	No		No	No	No	Yes	Yes	No	No	No	No	113	76	99.7	82	18	95			73.0853			0	1	No		No		No	49.6722	0.6625	3	50	Home or Self Care	No		No
903314	65-74	other_race	Hispanic/Latino	Male	Yes	Yes	No	No	No	31.6274	No	No	No		No	No	No	No	No	No	No	No	No	144	75	101.7	110	30	45	100		25.8899	25.8899	-8	0	0	No		No		No	0.436111	0.436111	1	1	Acute / Short Term Hospital	No		No
903315	>=85	black	Hispanic/Latino	Female	Yes	Yes	No	No	No			No	Yes		No	No	No	No	Yes	No	No	No	Yes	146	86	103.5	114	20	91	80	125	59.3506	74.1883	-4	0	1	Yes	1	No		No	1.99097	1.99097	1	2	Expired	Yes	2	No
903316	45-54	other_race	Hispanic/Latino	Male	Yes	No	Yes	No	No	35.2887	Yes	No	No		No	No	No	Yes	No	No	No	No	No	181	109	98.8	100	16	96	27		78.9425	292.38	-2	0	0	No		No		No	9.86389	3.67292	2	10	Home or Self Care	No		No
903321	65-74	black	Hispanic/Latino	Male	Yes	Yes	Yes	Yes	No	40.7224	Yes	No	Yes		Yes	Yes	No	Yes	Yes	No	No	Yes	Yes	131	73	100.8	91	18	92	30		61.9258	206.419	-4	0	0	No		No		No	25.0417	25.0417	1	25	Home-Health Care Svc	No		No
903324
903325	65-74	other_race	Hispanic/Latino	Male	No	No	No	No	No	33.2	No	No	No		No	No	No	Yes	Yes	No	No	Yes	Yes	133	87	99.7	110	22	94			68.5778		-6	0	1	No		No		No	5.74792	5.74792	1	6	Home or Self Care	No		No
903326	>=85	other_race	Hispanic/Latino	Male	Yes	Yes	No	Yes	No	25.1	No	No	No		Yes	No	No	Yes	Yes	No	No	No	Yes	197	92	98.6	61	18	100			166.793		-1	0	0	No		No		No	0.801389	0.801389	1	1	Home or Self Care	No		No
903333	45-54	declined_race	Not Specified	Male	Yes	Yes	No	Yes	No	27.6918	No	No	No		Yes	No	No	No	Yes	No	No	Yes	Yes	122	77	99	63	18	97	21		87.1016	414.769	-8	0	0	No		No		No	2.37569	2.37569	1	2	Home or Self Care	No		No
903339
903344	20-44	other_race	Hispanic/Latino	Female	Yes	Yes	No	No	No	34.6	No	No	No		No	No	No	No	Yes	No	No	Yes	Yes	104	69	99	123	16	89			55.1418		-13	0	0	No		No		No	4.99306	4.99306	1	5	Home or Self Care	No		No
903345
903362	75-84	black	Hispanic/Latino	Female	Yes	Yes	No	No	No	25.842	No	No	No		No	No	No	Yes	Yes	No	No	Yes	Yes	140	83	102.4	87	18	97			87.1016			0	0	No		No		No	9.07569	9.07569	1	9	Skilled Nursing Facility	No		No
903368	20-44	black	Hispanic/Latino	Male	Yes	Yes	No	No	No	34.8931	No	Yes	No		No	No	No	No	Yes	No	No	No	No	124	86	101	99	24	95	21		73.0853	348.025	-13	0	0	No		No		No	1.26806	1.26806	1	1	Home or Self Care	No		No
903371	55-64	white	Hispanic/Latino	Male	No	No	No	No	No	25.9586	No	No	No		No	No	No	No	Yes	No	Yes	Yes	Yes	124	79	99.7	102	42	87	33	76	51.7943	156.952	-2	0	0	Yes	2	Yes	26	Yes	54.9266	44.9132	2			No		No
903372	>=85	declined_race	Hispanic/Latino	Male	Yes	No	Yes	No	No	29.4576	No	No	No		Yes	No	No	Yes	Yes	No	No	No	Yes	141	68	98.2	150	26	60	100		31.6203	31.6203		0	0	Yes	0	Yes	2	No	2.42431	2.42431	1	2	Expired	Yes	2	No
903382
903387
903390	45-54	white	Hispanic/Latino	Male	No	Yes	No	No	No	31.1875	No	No	No		No	No	No	Yes	Yes	No	No	Yes	Yes	113	74	102.9	113	26	86		54	50.3506		-7	0	0	Yes	21	No		No	45.9104	45.9104	1	46	Home or Self Care	No		No
903391	55-64	black	Not Hispanic/Latino	Male	Yes	Yes	Yes	No	No	25.7159	No	No	No		Yes	No	No	Yes	No	No	No	No	No	158	74	98.4	83	18	97			87.1016		0	0	0	No		No		No	26.3625	4.80556	2	26	Home-Health Care Svc	No		No
903392	75-84	declined_race	Hispanic/Latino	Female	Yes	Yes	No	Yes	No	24.8063	No	No	No		No	No	Yes	Yes	Yes	No	No	Yes	Yes	115	68	97.9	78	20	91	80		59.3506	74.1883		0	0	No		No		No	6.2125	6.2125	1	6	Expired	Yes	6	No
903394	65-74	other_race	Hispanic/Latino	Female	Yes	Yes	No	No	No	25.4	No	No	No		Yes	No	No	Yes	No	No	No	No	No	145	72	102.4	101	18	93			64.9469		-14	0	0	No		No		No	0.831944	0.831944	1	1	Home or Self Care	No		No
903396	75-84	white	Hispanic/Latino	Female	Yes	No	No	No	No	26.9719	No	No	No	No	No	No	No	No	Yes	No	No	Yes	Yes	120	62	101.5	59	20	93	27		64.9469	240.544	-3	0	0	No		No		No	8.30417	8.30417	1	8	Hospice/Medical Facility	No		Yes
903398
903399	0-19	other_race	Hispanic/Latino	Female	No	No	No	No	No	38.7938	Yes	No	No		No	No	No	No	Yes	No	No	No	No	134	83	99.3	103	18	100			166.793			0	0	No		No		No	3.43819	3.43819	1	3	Home or Self Care	No		No
903400	65-74	other_race	Hispanic/Latino	Female	No	No	No	No	No	26.2	No	No	No		No	No	No	No	Yes	No	No	No	Yes	107	71	101.3	116	16	93	21		64.9469	309.271	-8	0	1	No		No		No	1.22014	1.22014	1	1	Home or Self Care	No		No
903412	55-64	declined_race	Not Specified	Female	No	No	No	No	No	27.4365	No	No	No		No	No	No	No	Yes	No	No	No	No	100	61	100.1	106	18	95	80		73.0853	91.3566		0	0	No		No		No	3.51736	3.51736	1	3	Expired	Yes	3	No
903417	>=85	other_race	Hispanic/Latino	Female	Yes	No	No	No	No	49.3591	Yes	No	No		Yes	No	No	No	Yes	No	No	No	No	122	83	97.7	80	20	100	80		166.793	208.492		0	0	No		No		No	3.85625	2.3	2	4	Expired	Yes	4	No
903421	55-64	white	Hispanic/Latino	Male	Yes	No	No	No	No	32.2	No	Yes	No		No	No	No	No	Yes	No	No	No	Yes	130	62	100.4	100	18	94	21		68.5778	326.561	-3	0	1	No		No		No	3.70694	3.70694	1	4	Home or Self Care	No		No
903423
903426	20-44	declined_race	Hispanic/Latino	Female	No	No	No	No	No	28.6658	No	No	No		No	No	No	No	Yes	No	No	Yes	Yes	100	65	98.9	110	18	93			64.9469		-7	0	1	No		No		No	46.0306	1.75972	3	46	Home or Self Care	No		No
903441	75-84	white	Hispanic/Latino	Male	Yes	Yes	No	No	No			No	No		No	No	No	No	Yes	No	No	No	Yes	116	70	102	69	20	96	27		78.9425	292.38	-7	0	0	No		No		No	0.464583	0.464583	1	1	Home or Self Care	No		No
903445	>=85	black	Not Hispanic/Latino	Male	Yes	No	No	No	No	20.8334	No	No	No		No	No	No	No	No	No	No	No	No	145	82	101.1	97	17	98			99.9093		-4	0	0	No		No		No	1.22917	1.22917	1	1	Home or Self Care	No		No
903460
903463	20-44	white	Hispanic/Latino	Female	No	No	No	No	No			No	No		No	No	No	No	No	No	No	No	No	113	64	98.9	82	22	93	100	68	64.9469	64.9469	-6	0	0	No		No		No	12.3965	0.545139	2	12	Home or Self Care	No		No
903467	45-54	black	Not Hispanic/Latino	Male	Yes	No	No	No	No	28.1278	No	No	No		No	No	Yes	No	No	No	No	Yes	Yes	172	76	100	107	26	60	100	79	31.6203	31.6203	-14	0	0	No		No		No	3.16667	3.16667	1	3	Intercampus Transfer Columbia/Cornell	No		No
903471	20-44	white	Not Hispanic/Latino	Male	No	No	No	No	No	80.8	Yes	No	Yes		No	No	No	No	Yes	No	No	No	Yes	155	114	99.9	139	18	92			61.9258		-3	0	1	No		No		No	0.7	0.7	1	1	Home or Self Care	No		No
903484	75-84	black	Not Hispanic/Latino	Female	Yes	Yes	No	No	No	19.952	No	No	No		Yes	No	Yes	Yes	Yes	No	No	No	No	121	70	97.9	143	22	93	27		64.9469	240.544	-9	0	0	No		No		No	2.81181	2.81181	1	3	Expired	Yes	3	No
903486	55-64	declined_race	Hispanic/Latino	Male	No	No	No	No	No	45.8925	Yes	No	No		No	No	No	No	Yes	No	No	No	Yes	117	61	100.3	117	18	94	27		68.5778	253.992	-9	0	0	No		No		No	3.27986	3.27986	1	3	Home or Self Care	No		No
903490	75-84	declined_race	Not Specified	Female	No	No	No	No	No	29.3755	No	No	No		Yes	No	No	No	Yes	No	No	Yes	Yes	84	56	97.5	82	18	99	21		126.009	600.042	-7	0	0	No		No		No	3.025	3.025	1	3	Home or Self Care	No		No
903496	65-74	black	Not Hispanic/Latino	Female	Yes	Yes	No	No	No	41.3	Yes	No	No	Yes	Yes	No	No	Yes	Yes	No	No	No	No	114	62	102.4	123	20	96			78.9425		-7	0	0	No		No		No	2.325	2.325	1	2	Home or Self Care	No		No
903500
903503	>=85	declined_race	Not Specified	Female	Yes	Yes	No	Yes	No	31.267	No	No	Yes		Yes	No	No	Yes	Yes	No	No	No	Yes	104	64	100.9	95	24	87	27		51.7943	191.831	-7	0	1	No		No		No	4.85417	3.75764	2	5	Expired	Yes	5	No
903504	75-84	black	Not Specified	Male	Yes	No	No	Yes	No	21.9328	No	No	Yes	Yes	Yes	No	No	No	No	No	No	No	No	156	92	99	105	18	96	80		78.9425	98.6782		0	2	No		No		No	4.31111	4.31111	1	4	Home or Self Care	No		No
903524	55-64	black	Not Hispanic/Latino	Male	Yes	Yes	No	No	No	28.4726	No	No	No		Yes	No	No	No	Yes	No	No	Yes	Yes	127	70	99.2	117	16	93	21		64.9469	309.271	-1	0	0	No		No		No	2.93403	2.93403	1	3	Home or Self Care	No		No
903531
903533	65-74	other_race	Hispanic/Latino	Male	Yes	No	No	No	No	30.5157	No	No	Yes	Yes	No	No	Yes	No	Yes	No	No	Yes	Yes	150	84	98.1	126	22	93		152	64.9469		-4	0	1	Yes	1	Yes	11	No	33.0785	33.0785	1	33	Skilled Nursing Facility	No		No
903539	20-44	black	Hispanic/Latino	Male	No	No	No	No	No	29.6327	No	No	No		No	No	No	No	Yes	No	No	Yes	Yes	145	84	103	116	18	91	27		59.3506	219.817	-8	0	0	No		No		No	4.64444	4.64444	1	4	Home or Self Care	No		No
903569	55-64	black	Not Hispanic/Latino	Male	Yes	No	Yes	Yes	No			No	Yes	No	No	Yes	Yes	Yes	No	No	No	No	No	117	76	98.2	93	18	95			73.0853		-1	0	0	No		No		No	9.69236	1.33542	2	9	Home or Self Care	No		No
903592
903599	20-44	other_race	Hispanic/Latino	Female	No	No	No	No	No			No	No	No	No	No	No	No	Yes	No	No	No	No	119	68	98.4	79	18	100			166.793			0	1	No		No		No	2.57431	2.57431	1	3	Home or Self Care	No		No
903602	45-54	other_race	Hispanic/Latino	Male	No	No	No	No	No	17.1833	No	No	No		No	No	No	No	Yes	No	No	Yes	No							21					0	0	No		No		No	21.3514	21.3514	1	21	Skilled Nursing Facility	No		No
903603	65-74	black	Hispanic/Latino	Female	No	No	No	No	No	29.422	No	No	No	Yes	No	No	Yes	Yes	Yes	No	No	Yes	Yes	130	80	102.9	120	22	79	80	120	42.828	53.535	-7	0	0	Yes	15	No		Yes	54.0655	45.9118	2		NYP Rehab Facility w/ Planned Readmission	No		No
903610	>=85	black	Not Hispanic/Latino	Male	Yes	No	No	Yes	No	22.9	No	No	No		No	No	No	Yes	Yes	No	No	Yes	Yes	99	61	97.9	96	22	87	30		51.7943	172.648	-2	0	0	No		No		No	8.88333	8.88333	1	9	Skilled Nursing Facility	No		No
903634	75-84	declined_race	Not Hispanic/Latino	Male	No	No	No	No	No	17.553	No	No	No		No	No	No	No	Yes	No	No	Yes	Yes	135	81	97.9	142	20	88	27	132	53.3816	197.71	-2	0	0	No		No		No	2.03542	2.03542	1	2	Expired	Yes	2	No
903647	45-54	other_race	Hispanic/Latino	Male	No	No	No	No	No			No	No		No	No	No	No	Yes	No	No	No	No	100	60	104	141	24	71		162	37.1681		-7	0	0	Yes	8	No		No	8.42361	0.522917	2	8	Expired	Yes	8	No
903651
903658	55-64	declined_race	Not Specified	Male	Yes	No	No	No	No	26.1027	No	No	No		No	No	No	Yes	Yes	No	No	No	Yes	106	70	98.1	73	20	100			166.793		-2	0	0	No		No		No	12.2215	12.2215	1	12	Skilled Nursing Facility	No		No
903680	45-54	other_race	Hispanic/Latino	Male	No	No	No	No	No			No	No		No	No	No	No	Yes	No	No	No	No	123	81	101.4	98	18	93	27		64.9469	240.544	-6	0	0	No		No		No	1.71389	1.71389	1	2	Home or Self Care	No		No
903692	55-64	other_race	Hispanic/Latino	Male	Yes	No	No	No	No	16.8782	No	No	No		Yes	No	No	No	Yes	No	No	No	Yes	95	62	97.8	109	20	90			57.1139			0	0	No		No		No	4.21597	4.21597	1	4	Home or Self Care	No		No
903698	55-64	other_race	Hispanic/Latino	Male	No	No	No	No	No	21.6747	No	No	No		No	No	No	No	Yes	No	No	Yes	Yes	119	76	99.9	89	18	95			73.0853		-6	0	0	No		No		No	9.17569	9.17569	1	9	Home or Self Care	No		No
903711	55-64	declined_race	Not Specified	Male	Yes	No	No	No	No	27.592	No	No	No		Yes	No	No	No	Yes	No	No	No	Yes	104	60	101.7	104	18	94	21		68.5778	326.561	-7	0	1	No		No		No	1.86806	1.86806	1	2	Home or Self Care	No		No
903720	20-44	black	Hispanic/Latino	Male	No	No	No	No	No			No	No		No	No	No	No	Yes	No	No	Yes	Yes	124	74	102.8	114	18	95	27		73.0853	270.686	-3	0	0	No		No		No	6.12014	6.12014	1	6	Home or Self Care	No		No
903735	>=85	white	Hispanic/Latino	Female	Yes	Yes	No	No	No			No	No		Yes	No	No	No	Yes	No	No	No	No	94	49	102.2	127	35	99	80		126.009	157.511	0	0	0	No		No		No	7.57361	7.57361	1	8	Expired	Yes	8	No
903737	75-84	other_race	Not Specified	Female	No	No	No	No	No	22.3028	No	No	No		No	No	No	No	Yes	No	No	Yes	Yes	96	61	99.7	78	18	87	21		51.7943	246.64	-3	0	0	No		No		No	6.63958	6.63958	1	7	Expired	Yes	7	No
903740	55-64	other_race	Hispanic/Latino	Male	No	No	No	No	No	30.2446	No	No	No		No	No	No	No	Yes	No	No	No	Yes	100	59	98.7	67	18	94	21		68.5778	326.561	-14	0	0	No		No		No	3.96181	3.96181	1	4	Home or Self Care	No		No
903741	20-44	declined_race	Not Specified	Male	No	Yes	No	No	No	16.0116	No	No	No		No	No	No	No	No	No	No	No	No	99	73	98.2	157	20	97			87.1016		-2	0	1	No		No		No	3.05	3.05	1	3	Home or Self Care	No		No
903742	20-44	other_race	Hispanic/Latino	Male	No	No	No	No	No			No	No		No	No	No	No	Yes	No	No	No	No	126	72	100.2	108	15	93			64.9469			0	1	No		No		No	1.85278	1.85278	1	2	Home or Self Care	No		No
903743
903749	55-64	other_race	Not Hispanic/Latino	Male	Yes	Yes	No	No	No	34.1134	No	No	No		Yes	No	No	Yes	Yes	No	No	Yes	Yes	108	69	99.7	114	18	91			59.3506		-3	0	0	No		No		No	12.2833	12.2833	1	12	Home or Self Care	No		No
903751	75-84	other_race	Hispanic/Latino	Female	No	No	No	No	No	29.0958	No	No	No		No	No	No	No	Yes	No	No	Yes	Yes	131	76	98.8	81	28	84	36		47.8074	132.798	-2	0	0	No		No		No	6.20347	6.20347	1	6	Home or Self Care	No		No
903752	20-44	other_race	Hispanic/Latino	Male	No	No	No	No	No	25.2555	No	No	No		No	No	No	No	Yes	No	Yes	Yes	Yes	110	75	103	137	25	96	100	143	78.9425	78.9425	-9	0	0	Yes	1	Yes	3	No	9.11389	0.473611	2	9	Home or Self Care	No		No
903753	75-84	white	Not Hispanic/Latino	Male	No	No	No	No	No			No	No		No	No	No	No	Yes	No	No	No	No	121	86	99.5	105	28	99	80		126.009	157.511	-3	0	0	No		No		No	1.45417	1.45417	1	1	Expired	Yes	1	No
903754	20-44	declined_race	Hispanic/Latino	Male	No	No	No	No	No	31.1716	No	No	No		No	No	No	No	Yes	No	No	Yes	Yes	128	77	101.1	91	18	83			46.6756		-2	0	0	No		No		No	12.2368	12.2368	1	12	Home or Self Care	No		No
903756	65-74	other_race	Hispanic/Latino	Female	Yes	No	No	No	No	35.5181	Yes	No	No		Yes	No	No	No	Yes	No	No	Yes	Yes	127	85	98.4	95	16	88			53.3816		-5	0	0	No		No		No	3.27569	3.27569	1	3	Home or Self Care	No		No
903758	65-74	declined_race	Hispanic/Latino	Male	No	No	No	No	No	29.3918	No	No	No		No	No	No	No	Yes	No	No	Yes	Yes	146	75	103.1	95	22	87	30		51.7943	172.648	-3	0	0	No		No		No	10.3313	10.3313	1	10	Home or Self Care	No		No
903759	20-44	other_race	Hispanic/Latino	Male	No	No	No	No	No	26.9184	No	No	No		No	No	No	No	No	No	No	No	No	111	74	100.3	112	18	93	27		64.9469	240.544	-10	0	0	No		No		No	4.0625	4.0625	1	4	Home or Self Care	No		No
903760
903761
903763	55-64	other_race	Not Hispanic/Latino	Female	No	No	No	No	No	28.1373	No	No	No		No	No	No	No	Yes	No	No	Yes	Yes	147	80	102.2	102	20	92	27		61.9258	229.355	-6	0	0	No		No		No	8.94028	8.94028	1	9	Home or Self Care	No		No
903767
903769	55-64	other_race	Not Hispanic/Latino	Female	No	No	No	No	No	23.7645	No	No	No		No	No	No	Yes	Yes	No	No	No	Yes	102	61	99.1	105	22	90	27		57.1139	211.533	-10	0	0	No		No		No	3.92986	3.92986	1	3	Home or Self Care	No		No
903770
903772
903777	45-54	other_race	Hispanic/Latino	Male	No	No	No	No	No	20.6554	No	No	No		No	No	No	No	Yes	No	No	Yes	Yes	110	74	102.5	99	18	98	21		99.9093	475.759	-8	0	0	No		No		No	5.41944	5.41944	1	5	Home or Self Care	No		No
903779	65-74	declined_race	Not Specified	Female	No	No	No	No	No	24.5851	No	No	No		Yes	No	No	No	No	No	No	No	No	112	72	98.3	94	18	97			87.1016		-7	0	0	No		No		No	48.4792	10.8403	2	49	Home or Self Care	No		No
903781
903785	65-74	white	Not Specified	Male	Yes	No	No	No	No	26.4523	No	No	Yes		No	Yes	No	No	No	No	No	No	No	179	85	102.7	120	20	90	21		57.1139	271.971	-9	0	0	No		No		No	2.5125	2.5125	1	2	Home or Self Care	No		No
903787	65-74	black	Not Hispanic/Latino	Female	Yes	Yes	Yes	No	No	32.9135	No	No	No		Yes	No	No	Yes	No	No	No	No	No	96	54	98.5	87	20	98	21		99.9093	475.759	-5	0	1	No		No		No	41.7986	41.7986	1	42	Home-Health Care Svc	No		No
903788	55-64	other_race	Not Specified	Male	No	Yes	No	No	No	24.515	No	No	No		No	No	No	No	No	No	No	No	No	148	72	98.4	89	18	100	21		166.793	794.255	-3	0	0	No		No		No	2.93819	2.93819	1	3	Home or Self Care	No		No
903794	20-44	declined_race	Not Specified	Female	No	No	No	No	No			No	No		No	No	No	No	Yes	No	No	No	No	130	88	98.1	102	18	100			166.793			0	1	No		No		No	4.89236	4.89236	1	5	Home or Self Care	No		No
903795	55-64	white	Not Hispanic/Latino	Male	No	No	No	No	No	34.9839	No	No	No	No	No	No	No	No	Yes	No	No	Yes	Yes	119	71	102.9	123	24	98	80	246	99.9093	124.887	0	0	1	Yes	1	No		No	3.47778	3.47778	1	3	Expired	Yes	3	No
903803	65-74	other_race	Hispanic/Latino	Female	Yes	Yes	No	No	No	23.6847	No	No	No		No	No	No	No	Yes	No	No	Yes	Yes	127	71	99.5	93	36	86	80	82	50.3506	62.9382		0	0	Yes	2	No		No	7.52986	7.52986	1	8	Expired	Yes	8	No
903804	65-74	black	Hispanic/Latino	Female	Yes	Yes	No	No	No	34.3173	No	No	No		Yes	No	No	No	Yes	No	No	Yes	Yes	114	74	98.1	85	18	83	21	103	46.6756	222.265	-6	0	0	Yes	4	No		No	40.9062	40.9062	1	41	Skilled Nursing Facility	No		No
903807	45-54	black	Not Hispanic/Latino	Male	Yes	Yes	Yes	Yes	No	30.0635	No	No	No		Yes	No	No	Yes	Yes	No	No	No	No	177	89	102.2	84	24	98	27		99.9093	370.034		0	-9	No		No		No	29.0236	15.6875	2	29	Skilled Nursing Facility	No		No
903810
903812	>=85	other_race	Hispanic/Latino	Female	Yes	Yes	Yes	Yes	No	24.1198	No	No	No		Yes	No	No	Yes	Yes	No	No	No	No	105	57	97.3	67	18	98	21		99.9093	475.759		0	0	No		No		No	9.98333	9.98333	1	10	Home or Self Care	No		No
903815	>=85	black	Hispanic/Latino	Male	Yes	Yes	Yes	Yes	No	25.5	No	No	No		No	No	No	Yes	Yes	No	No	No	Yes	128	72	103.1	105	20	93			64.9469		-7	0	0	No		No		No	3.74583	3.21181	2	4	Expired	Yes	4	No
903817	75-84	white	Not Hispanic/Latino	Male	Yes	No	No	No	No	21.5085	No	No	No		No	No	No	No	Yes	No	No	Yes	Yes	99	59	98	67	20	82	21		45.6206	217.241		0	0	No		No		No	9.85833	9.85833	1	10	Skilled Nursing Facility	No		No
903830	20-44	other_race	Hispanic/Latino	Male	No	No	No	No	No	57.126	Yes	No	No		No	No	No	No	Yes	No	No	Yes	Yes	128	83	102.6	99	20	89			55.1418		-14	0	1	No		No		No	6.77778	6.77778	1	7	Home or Self Care	No		No
903831	75-84	declined_race	Not Specified	Female	Yes	No	No	No	No	28.3135	No	No	No		No	No	No	Yes	Yes	No	No	Yes	Yes	130	86	100.6	126	20	98	33		99.9093	302.755	-3	0	0	No		No		No	18.0562	18.0562	1	18	Skilled Nursing Facility	No		No
903836	20-44	white	Hispanic/Latino	Male	No	No	No	No	No	30.1792	No	No	No		No	No	No	No	Yes	No	Yes	Yes	Yes	118	76	99.9	116	28	97	80		87.1016	108.877		0	0	No		No		No	6.00972	6.00972	1	6	Home or Self Care	No		No
903837	20-44	white	Not Specified	Male	Yes	No	No	No	No	27.6684	No	No	No		No	Yes	No	No	No	No	No	No	No	138	88	98.7	78	16	100	21		166.793	794.255	-7	0	0	No		No		No	48.3576	2.12847	4	49	Home or Self Care	No		No
903838	55-64	black	Not Hispanic/Latino	Male	No	No	No	No	No	27.2402	No	No	No		No	No	No	No	No	No	No	No	No	134	96	102.6	110	18	95	27		73.0853	270.686		0	0	No		No		No	2.95	2.95	1	3	Home or Self Care	No		No
903839	65-74	declined_race	Hispanic/Latino	Female	Yes	Yes	No	No	No	56.4	Yes	No	Yes		No	No	No	Yes	No	No	No	Yes	No	160	77	102.1	81	20	98			99.9093		-20	0	0	No		No		No	3.11111	3.11111	1	3	Home or Self Care	No		No
903844	>=85	declined_race	Not Specified	Female	Yes	Yes	No	Yes	No	26.2	No	No	No		Yes	No	No	Yes	Yes	No	No	No	No	150	71	101.3	118	19	96	80		78.9425	98.6782	-5	0	0	No		No		No	8.72222	8.72222	1	9	Expired	Yes	9	No
903847	20-44	other_race	Hispanic/Latino	Male	No	No	No	No	No	30.2173	No	No	No		No	No	No	No	Yes	No	No	No	Yes	165	83	99	118	20	79	80		42.828	53.535		0	0	No		No		No	13.5618	13.5618	1	13	Home or Self Care	No		No
903848	65-74	black	Hispanic/Latino	Female	No	No	No	No	No			No	Yes		No	No	No	No	Yes	No	No	No	No	168	126	96.8	122	25	79		46	42.828			0	0	No		No		No	0.789583	0.789583	1	1	Expired	Yes	1	No
903850	65-74	black	Not Specified	Male	No	No	No	No	No	26.3	No	Yes	No		No	No	No	Yes	Yes	No	No	Yes	Yes	120	76	100	90	18	96	80		78.9425	98.6782	-7	0	0	No		No		No	9.48264	9.48264	1	9	Home-Health Care Svc	No		No
903851	20-44	black	Not Hispanic/Latino	Male	No	Yes	No	No	No	27.9285	No	No	No		No	No	No	Yes	Yes	No	No	Yes	Yes	138	94	99.7	105	20	94			68.5778		-14	0	1	No		No		No	11.2674	11.2674	1	12	Home-Health Care Svc	No		No
903852	>=85	asian	Not Hispanic/Latino	Female	Yes	No	No	No	No	24.5925	No	No	Yes		Yes	No	No	Yes	Yes	No	No	Yes	Yes	180	92	100.6	93	16	97		72	87.1016			0	1	Yes	2	Yes	5	No	11.8542	11.8542	1	12	Expired	Yes	12	No
903853	65-74	white	Hispanic/Latino	Male	No	No	No	No	No	28.6747	No	No	No		No	No	No	No	Yes	No	No	Yes	Yes	104	71	97.5	106	20	91	27		59.3506	219.817		0	0	No		No		No	38.4326	8.18403	2	38	Home or Self Care	No		No
903854	>=85	white	Hispanic/Latino	Female	Yes	Yes	No	No	No	30.3	No	No	No		Yes	No	No	No	Yes	No	No	No	No	101	62	97.2	136	40	65	80		33.9289	42.4111	0	0	0	No		No		No	2.56319	2.56319	1	3	Expired	Yes	3	No
903857	>=85	white	Hispanic/Latino	Male	No	No	Yes	No	No			No	No		No	No	No	No	Yes	No	No	No	No	147	87	99.3	94	22	78	80	111	41.9987	52.4983		0	1	Yes	2	Yes	5	No	4.71458	4.71458	1	5	Expired	Yes	5	No
903858	65-74	white	Hispanic/Latino	Male	No	No	No	No	No	23.5034	No	No	No		No	No	No	No	No	No	No	No	No	132	63	100	108	26	96			78.9425			0	0	No		No		No	3.00764	3.00764	1	3	Home or Self Care	No		No
903859	65-74	white	Hispanic/Latino	Male	Yes	Yes	Yes	Yes	Yes	22.1	No	No	Yes		No	No	No	Yes	No	No	No	No	No	188	99	97.7	100	22						-1	0	0	No		No		No	0.925694	0.925694	1	1	Expired	Yes	1	No
903865
903866	45-54	black	Not Hispanic/Latino	Female	Yes	No	No	No	No			No	No		No	No	No	No	No	No	No	Yes	Yes	78	59	100.6	105	22	94	21		68.5778	326.561	-6	0	-4	No		No		No	5.74514	5.74514	1	5	Home or Self Care	No		No
903867	75-84	black	Not Hispanic/Latino	Male	Yes	Yes	Yes	No	No	25.7015	No	No	No		No	No	No	Yes	Yes	No	No	Yes	Yes	118	74	100.8	104	20	94	27		68.5778	253.992		0	1	No		No		No	12.0014	12.0014	1	12	Expired	Yes	12	No
903871	>=85	white	Hispanic/Latino	Male	Yes	Yes	No	Yes	No	31.5253	No	No	No		Yes	No	No	Yes	Yes	No	No	Yes	Yes	135	80	101.8	92	17	95	21		73.0853	348.025	-2	0	0	No		No		No	7.00347	7.00347	1	7	Expired	Yes	7	No
903877	75-84	declined_race	Not Specified	Female	Yes	Yes	Yes	Yes	Yes	20.4988	No	No	Yes		Yes	No	No	Yes	Yes	No	No	Yes	Yes	219	62	98.2	83	22	97	27		87.1016	322.598		0	0	No		No		No	21.4417	7.23889	3	21	Home-Health Care Svc	No		No
903878	65-74	other_race	Hispanic/Latino	Female	Yes	Yes	No	No	Yes	24.635	No	No	No		No	No	No	No	Yes	No	No	Yes	No	126	66	98.1	86	20	94	21		68.5778	326.561		0	0	No		No		No	7.97778	7.97778	1	8	Home-Health Care Svc	No		No
903880	65-74	white	Not Specified	Male	Yes	Yes	No	No	No			No	No		Yes	No	No	No	Yes	No	No	Yes	Yes	144	86	98.1	114	22	95	33		73.0853	221.471	-10	0	0	No		No		No	7.33125	7.33125	1	7	Home or Self Care	No		No
903889
903895	20-44	declined_race	Hispanic/Latino	Female	Yes	No	No	No	No	26.3387	No	No	Yes		No	No	No	No	No	No	No	No	No	96	68	97.3	76	20	100	27		166.793	617.754	-3	0	0	No		No		Yes	53.2662	1.07361	3			No		No
903896	>=85	white	Not Hispanic/Latino	Female	Yes	No	No	No	No	13.7604	No	No	Yes	No	No	No	No	No	Yes	No	No	Yes	Yes	118	97	99	85	20	90			57.1139		0	0	0	No		No		No	3.05764	3.05764	1	3	Skilled Nursing Facility	No		No
903902	45-54	black	Hispanic/Latino	Male	Yes	Yes	No	No	No	27.4635	No	No	No		Yes	No	No	No	Yes	No	No	No	Yes	122	80	102.4	142	28	94			68.5778			0	0	No		No		No	2.39167	2.39167	1	2	Home or Self Care	No		No
903909	20-44	declined_race	Hispanic/Latino	Male	No	No	No	No	No	41.5616	Yes	No	No		No	No	No	No	Yes	No	No	Yes	Yes	129	80	98.9	120	34	88	21		53.3816	254.198	-10	0	0	No		No		No	6.00833	6.00833	1	6	Home or Self Care	No		No
903912	55-64	declined_race	Not Specified	Male	Yes	Yes	No	No	No	32.7787	No	No	No		Yes	No	No	Yes	Yes	No	No	Yes	Yes	151	91	102.9	95	20	93	30		64.9469	216.49		0	1	No		No		No	37.4285	5.84792	4	38	Home or Self Care	No		No
903913	20-44	white	Not Specified	Female	No	No	No	No	No	24.6	No	No	No		No	No	No	No	Yes	No	No	No	No	99	68	98.6	95	20	100			166.793		-7	0	0	No		No		No	28.4431	0.0972222	6	28	Home or Self Care	No		No
903918	75-84	declined_race	Not Specified	Female	No	No	No	No	No	89.7721	Yes	No	Yes		Yes	No	No	Yes	Yes	No	No	Yes	Yes	148	83	99	86	18	95	36		73.0853	203.015		0	0	No		No		No	1.19167	1.19167	1	1	Expired	Yes	1	No
903920	75-84	other_race	Hispanic/Latino	Female	Yes	No	No	No	No	32.8204	No	No	No		No	No	No	No	Yes	No	No	Yes	Yes	106	60	98.7	90	20	95	39		73.0853	187.398	-7	0	0	No		No		No	9.62431	9.62431	1	10	Expired	Yes	10	No
903922
903923	65-74	black	Not Hispanic/Latino	Female	Yes	Yes	Yes	Yes	No	36.2	Yes	No	No		Yes	No	No	Yes	No	No	No	No	No	133	73	98.3	92	16	100	21		166.793	794.255		0	0	No		No		Yes	52.1579	0.263889	2			No		No
903925	55-64	other_race	Not Hispanic/Latino	Male	Yes	No	No	No	No	44.1067	Yes	No	Yes		No	No	No	No	Yes	No	No	Yes	Yes							21				-5	0	0	No		No		No	13.0444	13.0444	1	13	Home or Self Care	No		No
903926	20-44	other_race	Not Hispanic/Latino	Female	No	No	No	No	No	46.6508	Yes	No	No	No	No	No	No	No	No	No	No	No	No	133	62	100.6	115	18	94	27		68.5778	253.992	-12	0	0	No		No		No	25.8625	2.68819	3	25	Home or Self Care	No		No
903928
903941	65-74	other_race	Hispanic/Latino	Male	No	No	No	No	No	24.9541	No	No	No		No	No	No	No	Yes	No	No	No	No	133	84	99.5	103	18	91	21		59.3506	282.622	-7	0	0	No		No		No	2.14931	2.14931	1	2	Home or Self Care	No		No
903944	55-64	white	Not Hispanic/Latino	Male	Yes	No	Yes	No	No	38.6864	Yes	No	No		Yes	No	No	Yes	Yes	No	No	No	Yes	181	100	99.1	82	16	95	80	54	73.0853	91.3566	-10	0	0	Yes	1	No		Yes	53.0093	53.0093	1			No		No
903945	20-44	other_race	Hispanic/Latino	Male	No	No	No	No	No	34.4007	No	No	No		No	No	No	No	No	No	No	No	No	129	87	99.3	117	18	89	21		55.1418	262.58	-10	0	0	No		No		No	3.98472	3.98472	1	4	Home or Self Care	No		No
903956	55-64	white	Hispanic/Latino	Male	No	No	No	No	No	41.71	Yes	No	No		No	No	No	Yes	Yes	No	No	Yes	Yes	139	91	102.7	110	20	99	80		126.009	157.511	-7	0	0	No		No		No	14.4451	14.4451	1	14	Home or Self Care	No		No
903958	75-84	black	Not Hispanic/Latino	Male	Yes	No	Yes	Yes	No	32.5509	No	No	No		Yes	No	No	Yes	Yes	No	No	No	No	112	76	97.7	71	32	92	100	58	61.9258	61.9258		0	0	No		No		No	5.26875	5.26875	1	5	Expired	Yes	5	No
903959	65-74	black	Not Specified	Female	Yes	Yes	Yes	No	No	38.6785	Yes	No	No		Yes	No	No	Yes	No	No	No	No	No	157	95	103.1	104	18	95	21		73.0853	348.025	-3	0	1	No		No		No	3.95486	3.95486	1	4	Home or Self Care	No		No
903961	20-44	black	Not Hispanic/Latino	Female	Yes	No	No	No	No	0	No	No	No		No	No	No	No	Yes	No	No	Yes	Yes	125	75	100	106	26	90			57.1139		-3	0	0	No		No		No	32.309	8.19375	2	32	Home or Self Care	No		No
903963	45-54	black	Not Hispanic/Latino	Male	Yes	Yes	Yes	No	No	26.0382	No	No	No		Yes	No	No	Yes	Yes	No	No	No	Yes	117	73	98.1	96	32	90	27		57.1139	211.533	-3	0	0	No		No		No	12.8736	12.8736	1	13	Expired	Yes	13	No
903964
903965
903975
903981	20-44	other_race	Hispanic/Latino	Female	No	No	No	No	No	37.5122	Yes	No	Yes		No	No	No	No	No	No	No	No	No	106	71	98.4	135	24	98			99.9093		-1	0	0	No		No		No	37.9174	0.278472	4	38	Home or Self Care	No		No
903983	65-74	black	Hispanic/Latino	Male	Yes	No	No	No	No	22.2285	No	No	Yes		No	No	No	Yes	Yes	No	No	Yes	Yes	124	56	103.1	104	20	89	27	101	55.1418	204.229	-4	0	0	Yes	4	No		No	43.691	43.691	1	44	Expired	Yes	44	No
903988	45-54	black	Not Hispanic/Latino	Male	Yes	Yes	No	Yes	No	20.3298	No	No	No		No	No	No	Yes	No	No	No	No	No							100					0	0	No		No		No	2.68056	2.68056	1	2	Skilled Nursing Facility	No		No
903993
903996	20-44	declined_race	Hispanic/Latino	Female	No	No	No	No	No			No	Yes		No	No	No	No	No	No	No	No	No	135	79	97.7	54	18	62			32.5098			0	0	No		No		No	1.93403	1.93403	1	2	Home or Self Care	No		No
904008	65-74	other_race	Hispanic/Latino	Male	Yes	No	No	No	No			No	No		No	No	No	No	Yes	No	No	No	No	108	74	101.4	89	18	93	80		64.9469	81.1836		0	0	No		No		No	2.7125	1.84236	2	3	Expired	Yes	3	No
904010	20-44	white	Not Hispanic/Latino	Male	No	No	No	No	No	30	No	Yes	No		No	No	No	No	Yes	No	No	No	No	126	88	99.9	130	20	97	21		87.1016	414.769	-2	0	0	No		No		Yes	52.3801	3.42639	5			No		No
904011	20-44	other_race	Hispanic/Latino	Female	No	No	No	No	No			No	No		No	No	No	No	Yes	No	No	No	No	109	65	98.6	99	18	100			166.793			0	0	No		No		No	4.14931	4.14931	1	4	Home or Self Care	No		No
904013	45-54	white	Not Hispanic/Latino	Male	No	No	No	No	No	24.0472	No	No	No		No	No	No	No	No	No	No	Yes	No	115	82	98.2	90	20	92			61.9258		-7	0	0	No		No		No	7.14861	7.14861	1	7	Home or Self Care	No		No
904047	65-74	black	Not Hispanic/Latino	Female	No	Yes	No	No	No			No	No		No	No	No	No	No	No	No	No	No	145	78	102.4	112	20	96	21		78.9425	375.917	-7	0	1	No		No		No	1.76319	1.76319	1	2	Home or Self Care	No		No
904050	55-64	other_race	Hispanic/Latino	Male	No	No	No	No	No	28.4243	No	No	No		No	No	No	No	No	No	No	Yes	No	138	90	99.7	86	30	96	33		78.9425	239.22	-9	0	0	No		No		No	7.17778	7.17778	1	7	Home or Self Care	No		No
904051	55-64	declined_race	Not Specified	Male	Yes	No	No	No	No	36.5835	Yes	No	Yes		No	No	No	No	Yes	No	No	No	Yes	113	65	99.5	72	18	91	21		59.3506	282.622	-7	0	1	No		No		No	5.21319	5.21319	1	5	Home or Self Care	No		No
904052
904053	55-64	other_race	Hispanic/Latino	Male	No	Yes	No	No	No	32.9776	No	No	No		No	No	No	Yes	Yes	No	No	Yes	Yes	134	90	100	132	28	90	80		57.1139	71.3924	-9	0	0	No		No		No	6.85972	6.85972	1	7	Home or Self Care	No		No
904055	20-44	declined_race	Hispanic/Latino	Male	Yes	No	No	No	No			No	No		Yes	No	No	No	Yes	No	No	No	No	140	82	99.1	95	24	92	21		61.9258	294.885	-13	0	0	No		No		No	21.9243	0.930556	3	22	Home or Self Care	No		No
904056	45-54	declined_race	Hispanic/Latino	Male	No	No	No	No	No	26.6664	No	No	No		No	No	No	No	Yes	No	No	Yes	No	137	76	102.5	119	28	88			53.3816			0	0	No		No		No	7.84931	7.84931	1	8	Home or Self Care	No		No
904059	20-44	black	Hispanic/Latino	Male	No	No	No	No	No	32.1836	No	No	No		No	No	No	No	Yes	No	No	No	Yes	144	86	100.7	109	20	99	21		126.009	600.042	-9	0	0	No		No		No	4.09375	4.09375	1	4	Home or Self Care	No		No
904061	75-84	black	Hispanic/Latino	Male	Yes	Yes	No	Yes	No	26.8335	No	No	No		No	No	No	Yes	Yes	No	No	No	No	130	75	99.5	74	20	85	80	53	49.0276	61.2845		0	0	Yes	2	No		No	2.52986	2.52986	1	2	Expired	Yes	2	No
904072	45-54	black	Not Hispanic/Latino	Male	Yes	Yes	No	No	No	32.0015	No	No	No		Yes	Yes	No	Yes	Yes	No	No	No	No	124	73	98.4	128	36	54	80	106	29.1638	36.4548		0	0	Yes	4	Yes	26	Yes	52.294	47.1903	2			No		No
904083	65-74	black	Not Hispanic/Latino	Female	Yes	Yes	No	Yes	No	34.6797	No	No	Yes	No	No	No	No	No	Yes	No	No	Yes	Yes	95	45	102.6	89	20	95		78	73.0853		-3	0	0	Yes	2	No		No	3.17014	3.17014	1	3	Expired	Yes	3	No
904088
904089	>=85	white	Not Hispanic/Latino	Male	No	No	Yes	No	No	25.4	No	No	Yes		No	Yes	No	No	Yes	No	No	Yes	Yes	144	78	99.7	120	40	84	80		47.8074	59.7592	-20	0	0	No		No		No	2.72639	2.72639	1	3	Expired	Yes	3	No
904091	65-74	black	Hispanic/Latino	Male	Yes	Yes	No	No	No	23.6098	No	No	Yes		Yes	No	No	Yes	No	No	No	No	No	97	65	97.7	91	16	98			99.9093			0	0	No		No		No	2.2125	2.2125	1	2	Skilled Nursing Facility	No		No
904094	>=85	white	Not Hispanic/Latino	Male	Yes	No	No	No	No	27.4551	No	No	No		No	No	No	No	Yes	No	No	No	Yes	122	54	97.3	100	22	100	80		166.793	208.492	-5	0	0	No		No		No	5.93889	2.38958	2	6	Expired	Yes	6	No
904098
904099	65-74	black	Not Hispanic/Latino	Male	Yes	No	No	No	No	21.4227	No	No	No		No	No	No	Yes	Yes	No	No	No	No	94	57	97.4	78	16	98	21		99.9093	475.759		0	0	No		No		No	12.1639	12.1639	1	12	Skilled Nursing Facility	No		No
904103	45-54	black	Not Hispanic/Latino	Female	Yes	No	No	No	No	32.1426	No	No	No		Yes	No	Yes	No	Yes	No	No	Yes	Yes	78	60	98.3	93	22	96	21		78.9425	375.917	-3	0	0	No		No		No	28.2542	2.20139	3	28	Skilled Nursing Facility	No		No
904104	45-54	black	Not Hispanic/Latino	Male	Yes	Yes	No	Yes	Yes	37.6379	Yes	Yes	Yes		Yes	No	No	No	Yes	No	No	Yes	Yes	108	75	98.1	105	20	95		66	73.0853		-14	0	0	Yes	1	No		No	5.49375	5.49375	1	5	Expired	Yes	5	No
904106	20-44	other_race	Not Specified	Male	No	No	No	No	No	35.8523	Yes	No	No	No	No	No	No	No	No	No	No	No	No	123	80	98.1	127	18	98	27		99.9093	370.034	0	0	0	No		No		No	1.79028	1.79028	1	2	Skilled Nursing Facility	No		No
904111	20-44	white	Hispanic/Latino	Female	No	No	No	No	No	33.9924	No	No	No		No	No	No	Yes	No	No	No	No	No	128	53	98.6	113	18	99			126.009			0	-1	No		No		No	2.44722	2.44722	1	2	Home or Self Care	No		No
904113
904114
904116
904118	75-84	declined_race	Not Specified	Male	Yes	Yes	No	Yes	No	26.4458	No	No	No		Yes	No	No	Yes	Yes	No	No	Yes	No	93	57	98.4	82	18	99	80		126.009	157.511		0	0	No		No		No	6.11736	6.11736	1	6	Home-Health Care Svc	No		No
904121	45-54	declined_race	Not Specified	Male	Yes	No	No	No	No	20.0931	No	Yes	No		No	No	No	No	Yes	No	No	No	No	112	68	97.5	108	18	98			99.9093		-4	0	1	No		No		No	13.0667	11.1639	2	13	Expired	Yes	13	No
904123	65-74	other_race	Hispanic/Latino	Female	Yes	Yes	Yes	Yes	No	30.1435	No	No	No		Yes	No	Yes	Yes	Yes	No	No	No	Yes	165	110	100.5	99	22	95	21		73.0853	348.025		0	0	No		No		No	2.11944	2.11944	1	2	Home or Self Care	No		No
904124	20-44	other_race	Hispanic/Latino	Female	No	No	No	No	No	22.2195	No	Yes	No		No	No	No	No	No	No	No	No	No	101	76	98.6	96	18	100			166.793			0	1	No		No		No	2.86042	2.86042	1	3	Home or Self Care	No		No
904126	65-74	other_race	Not Specified	Female	No	No	No	No	No	38.5202	Yes	No	No		No	No	No	No	Yes	No	No	Yes	Yes	120	76	98.2	101	21	85	39		49.0276	125.712	-11	0	0	No		No		No	7.19236	7.19236	1	7	Home or Self Care	No		No
904128
904129	65-74	white	Hispanic/Latino	Male	Yes	Yes	No	No	No	27.4003	No	No	No		Yes	No	No	Yes	Yes	No	No	Yes	Yes	157	72	100	116	26	91	80		59.3506	74.1883	-7	0	0	No		No		No	6.31042	6.31042	1	6	Home or Self Care	No		No
904132	>=85	black	Not Hispanic/Latino	Female	Yes	Yes	No	Yes	No	25.6265	No	No	No		Yes	No	No	Yes	Yes	No	No	Yes	Yes	85	45	102	98	36	80	80	32	43.7042	54.6302	-7	0	0	No		No		No	2.44514	2.44514	1	2	Expired	Yes	2	No
904134
904137
904138
904141	20-44	declined_race	Not Specified	Female	No	No	No	No	No	29.6	No	No	No		No	No	No	No	No	No	No	No	No	99	72	99	104	20	100			166.793			0	0	No		No		No	2.40208	2.40208	1	2	Home or Self Care	No		No
904142	65-74	black	Not Hispanic/Latino	Male	Yes	Yes	No	Yes	Yes	26.0394	No	No	No		Yes	Yes	No	Yes	Yes	No	No	Yes	No	135	82	99.3	84	20	88	39		53.3816	136.876	-6	0	0	No		No		No	16.8167	16.8167	1	17	Home or Self Care	No		No
904157
904162	65-74	black	Not Hispanic/Latino	Female	Yes	Yes	Yes	Yes	No	31.0565	No	No	Yes		Yes	No	Yes	Yes	Yes	No	No	Yes	Yes	71	51	97.5	74	20	96	21		78.9425	375.917	-6	0	0	No		No		No	6	6	1	6	Home or Self Care	No		No
904163	65-74	white	Not Hispanic/Latino	Female	No	Yes	No	No	No	33.3463	No	No	No		No	No	No	Yes	No	No	No	Yes	No	115	56	98.1	97	16	95			73.0853			0	0	No		No		No	14.0903	14.0903	1	14	Skilled Nursing Facility	No		No
904164	55-64	other_race	Hispanic/Latino	Female	Yes	Yes	Yes	No	No	33.9571	No	No	No		Yes	No	No	Yes	Yes	No	No	Yes	No	93	64	99.3	73	20	88	39		53.3816	136.876	-14	0	0	No		No		No	7.12222	7.12222	1	7	Home or Self Care	No		No
904165	>=85	white	Not Specified	Female	Yes	No	Yes	No	No	17.9922	No	No	No		Yes	No	No	Yes	No	No	No	Yes	No	111	61	99.4	112	15	92	30		61.9258	206.419	-1	0	0	No		No		No	6.84653	6.84653	1	7	Skilled Nursing Facility	No		No
904166	75-84	other_race	Hispanic/Latino	Male	Yes	No	Yes	Yes	No	27.4712	No	No	No		No	No	No	Yes	Yes	No	No	Yes	Yes	153	100	99.5	104	24	96	39	186	78.9425	202.417	-5	0	0	No		No		No	5.73403	5.73403	1	6	Expired	Yes	6	No
904167	65-74	other_race	Not Hispanic/Latino	Male	Yes	Yes	No	No	No	26.3648	No	No	No		Yes	No	No	Yes	Yes	No	No	Yes	Yes	147	89	98.1	88	20	91	39	340	59.3506	152.181	-6	0	0	Yes	2	No		Yes	52.2301	52.2301	1			No		No
904168
904169	45-54	declined_race	Hispanic/Latino	Male	No	No	No	No	No	29.1769	No	No	No		No	No	Yes	No	Yes	No	No	Yes	Yes	108	69	97.9	88	20	96	33		78.9425	239.22	-14	0	0	No		No		No	6.25486	6.25486	1	6	Home or Self Care	No		No
904172	>=85	declined_race	Not Specified	Male	Yes	Yes	Yes	Yes	No	29.3565	No	No	No		Yes	No	Yes	Yes	Yes	No	No	No	No	133	79	98	65	22	95	21		73.0853	348.025	-2	0	0	No		No		No	5.23125	5.23125	1	5	Expired	Yes	5	No
904173
904174	>=85	other_race	Hispanic/Latino	Female	Yes	No	No	No	No	25.1987	No	No	No		Yes	No	No	Yes	Yes	No	No	Yes	No	109	76	98.1	66	22	95	80	39	73.0853	91.3566	-3	0	0	No		No		No	14.7208	14.7208	1	15	Expired	Yes	15	No
904175
904176	75-84	declined_race	Hispanic/Latino	Male	Yes	No	No	No	No	24.9005	No	No	No		No	No	No	No	Yes	No	No	Yes	Yes	119	63	98.6	107	23	96	30	146	78.9425	263.142	-1	0	0	Yes	1	No		No	1.42083	1.42083	1	1	Expired	Yes	1	No
904177	45-54	white	Hispanic/Latino	Female	Yes	No	No	No	No	20.3601	No	No	No		No	Yes	No	No	Yes	No	No	Yes	Yes	117	56	100.4	90	40	78	33		41.9987	127.269	-10	0	0	No		No		No	2.25833	2.25833	1	2	Home or Self Care	No		No
904178	75-84	other_race	Hispanic/Latino	Female	Yes	Yes	Yes	Yes	Yes	31.4006	No	No	No		Yes	No	No	Yes	Yes	No	No	No	No	116	64	98.8	59	18	90	30		57.1139	190.38	-1	0	0	No		No		No	6.05	3.0625	2	6	Home or Self Care	No		No
904181	65-74	white	Hispanic/Latino	Male	Yes	No	Yes	Yes	No	24.4	No	No	No		No	No	Yes	Yes	Yes	No	No	Yes	No	137	83	98.8	105	22	86			50.3506		0	0	0	No		No		No	19.1132	11.1243	2	19	Skilled Nursing Facility	No		No
904183	65-74	black	Hispanic/Latino	Male	Yes	Yes	Yes	Yes	No	25.1613	No	No	No		Yes	No	Yes	No	Yes	No	No	No	No	118	73	98.2	90	18	92	27		61.9258	229.355		0	0	No		No		No	9.05833	9.05833	1	9	Home-Health Care Svc	No		No
904186	65-74	black	Not Hispanic/Latino	Male	Yes	No	No	No	No	31.1489	No	No	No		Yes	No	Yes	Yes	Yes	No	No	Yes	No	151	84	102.5	98	22	95	39		73.0853	187.398	-1	0	0	No		No		No	5.25417	5.25417	1	5	Home or Self Care	No		No
904187	75-84	black	Hispanic/Latino	Male	Yes	Yes	Yes	Yes	No	26.6081	No	No	No		No	Yes	Yes	No	Yes	No	No	Yes	No	154	74	98.4	107	34	99	80	37	126.009	157.511	-5	0	0	No		No		No	1.26667	1.26667	1	2	Expired	Yes	2	No
904188	>=85	other_race	Hispanic/Latino	Female	Yes	No	No	No	No	28.0842	No	No	No		No	No	No	No	Yes	No	No	Yes	Yes	130	58	101.3	83	27	100	80		166.793	208.492		0	0	No		No		No	5.62847	5.62847	1	6	Home-Health Care Svc	No		No
904190	55-64	declined_race	Hispanic/Latino	Male	Yes	No	No	No	No	29.4666	No	No	No		Yes	No	No	No	No	No	No	No	No	92	59	99.5	82	22	95			73.0853		-14	0	0	No		No		No	1.00903	1.00903	1	1	Home or Self Care	No		No
904191	75-84	black	Hispanic/Latino	Female	Yes	No	Yes	Yes	No	34.9689	No	No	No		Yes	No	No	Yes	No	No	No	Yes	No	96	65	98.8	102	33	82	27		45.6206	168.965	-3	0	0	No		No		No	9.51528	9.14861	2	10	Home or Self Care	No		No
904192	75-84	declined_race	Not Specified	Male	Yes	No	No	No	No	29.9087	No	No	No		No	No	No	Yes	Yes	No	No	Yes	Yes	109	77	97.6	95	22	89	21	53	55.1418	262.58		0	0	No		No		No	10.2007	10.2007	1	11	Expired	Yes	11	No
904196	55-64	white	Hispanic/Latino	Male	No	No	No	No	No	32.3899	No	Yes	No		No	No	No	Yes	Yes	No	No	Yes	Yes	105	72	98	111	28	87	27		51.7943	191.831	-5	0	0	No		No		No	3.225	3.225	1	3	Home or Self Care	No		No
904197	>=85	white	Hispanic/Latino	Female	Yes	Yes	Yes	No	No	39.9338	Yes	No	No		Yes	No	No	No	Yes	No	No	Yes	No	100	59	98.8	76	43	96	100	79	78.9425	78.9425		0	1	Yes	2	Yes	7	No	6.25556	6.25556	1	7	Expired	Yes	7	No
904198	65-74	declined_race	Hispanic/Latino	Male	Yes	No	No	No	No	37503.1	Yes	No	No		No	No	No	No	No	No	No	Yes	No	134	94	99.4	100	18	88			53.3816			0	0	No		No		No	4.92014	4.92014	1	5	Skilled Nursing Facility	No		No
904200	65-74	white	Hispanic/Latino	Female	No	No	No	No	No	23.0118	No	No	No	Yes	No	No	No	Yes	No	No	No	Yes	No	147	88	99	111	22	98	27		99.9093	370.034	-20	0	0	No		No		No	17.3299	6.53681	3	17	Home or Self Care	No		No
904201
904203	45-54	declined_race	Not Specified	Male	Yes	Yes	No	No	No	31.9075	No	No	No	No	Yes	No	No	No	Yes	No	No	Yes	Yes	161	94	100.9	107	20	83	80		46.6756	58.3445	-7	0	0	No		No		No	10.6028	10.6028	1	10	Home or Self Care	No		No
904204	65-74	black	Hispanic/Latino	Male	No	No	No	No	No	21.8329	No	No	No		No	No	No	No	Yes	No	No	Yes	No	142	69	99.7	108	20	97	27		87.1016	322.598	0	0	1	No		No		No	12.2042	12.2042	1	13	Expired	Yes	13	No
904206	75-84	white	Hispanic/Latino	Male	Yes	Yes	Yes	Yes	No	31.8541	No	No	No	No	No	No	No	Yes	Yes	No	No	Yes	Yes	138	78	101.3	85	20	93	39		64.9469	166.531	-3	0	1	No		No		No	7.74583	1.79861	2	8	Expired	Yes	8	No
904207
904208
904209	>=85	other_race	Hispanic/Latino	Male	No	No	No	No	No	21.0067	No	No	Yes	Yes	No	Yes	No	No	No	No	No	Yes	No	104	68	98.5	67	20	99	27		126.009	466.699	-7	0	1	No		No		No	7.9875	7.9875	1	8	Skilled Nursing Facility	No		No
904210	>=85	declined_race	Not Specified	Female	Yes	No	No	No	No	21.9171	No	No	No	Yes	Yes	No	No	No	Yes	No	No	Yes	Yes	105	61	100.6	129	22	74	80		39.0616	48.8271	-10	0	0	No		No		No	4.68819	4.00139	2	5	Expired	Yes	5	No
904211
904213
904214	75-84	black	Not Hispanic/Latino	Male	Yes	No	No	No	No	26.7818	No	No	No		Yes	No	No	Yes	Yes	No	No	Yes	Yes	117	68	98.4	68	38	89	33		55.1418	167.096	-4	0	0	No		No		No	7.79028	7.79028	1	8	Expired	Yes	8	No
904215
904216	20-44	black	Not Hispanic/Latino	Female	No	No	No	No	No	24.9688	No	No	No		No	No	No	No	No	No	No	No	No	153	67	98.2	123	20	100			166.793		-5	0	0	No		No		No	1.37569	1.37569	1	1	Home or Self Care	No		No
904217	45-54	declined_race	Not Specified	Female	Yes	Yes	No	Yes	No	24.2	No	No	No	No	No	No	No	Yes	Yes	No	No	Yes	Yes	135	96	98.4	103	40	64	80	188	33.4435	41.8043	0	0	0	Yes	0	Yes	3	No	8.22153	8.22153	1	8	Expired	Yes	8	No
904218
904219	>=85	declined_race	Not Specified	Male	Yes	Yes	No	No	No	32.6	No	No	Yes	Yes	Yes	No	No	No	No	No	No	No	No	114	70	98.1	74	22	85	80		49.0276	61.2845	0	0	0	No		No		No	2.42014	1.48264	2	3	Expired	Yes	3	No
904226	>=85	white	Not Specified	Female	Yes	No	No	No	No	22.9	No	No	No		No	No	No	No	Yes	No	No	No	No	141	53	98.4	70	6	88			53.3816		-2	0	0	No		No		No	0.445139	0.445139	1	1	Expired	Yes	1	No
904228
904231
904232
904234
904239	75-84	white	Not Hispanic/Latino	Female	No	No	No	No	No	31.7186	No	No	No	No	No	No	No	No	Yes	No	No	Yes	Yes	127	83	98.1	64	17	97	21		87.1016	414.769	-3	0	0	No		No		No	26.791	6.53681	2	27	Skilled Nursing Facility	No		No
904240	65-74	other_race	Hispanic/Latino	Female	Yes	No	No	No	No	25.8	No	No	No	No	Yes	Yes	No	Yes	No	No	No	No	No	137	78	98.1	78	16	97	21		87.1016	414.769	-3	0	0	No		No		No	4.22569	4.22569	1	4	Home or Self Care	No		No
904243	55-64	black	Not Hispanic/Latino	Male	Yes	Yes	Yes	Yes	Yes	25.5513	No	No	Yes	Yes	Yes	No	No	Yes	Yes	No	No	No	No	129	87	101.6	91	18	96	21		78.9425	375.917	-3	0	0	No		No		No	47.5944	1.08403	3	48	Home or Self Care	No		No
904245	75-84	black	Hispanic/Latino	Male	Yes	Yes	No	No	No	25.7259	No	No	No		Yes	No	No	Yes	Yes	No	No	Yes	No	123	67	97.5	70	22	94	33		68.5778	207.812	-17	0	0	No		No		No	13.6292	5.83403	2	14	Skilled Nursing Facility	No		No
904246	65-74	other_race	Hispanic/Latino	Female	Yes	No	No	No	No	35.723	Yes	No	No	No	No	No	Yes	No	Yes	No	No	Yes	Yes	99	57	98.4	126	20	86	80		50.3506	62.9382	-17	0	1	No		No		No	15.6076	15.6076	1	16	Skilled Nursing Facility	No		No
904248	75-84	other_race	Hispanic/Latino	Male	Yes	Yes	No	No	No	21.6166	No	No	No	No	Yes	No	Yes	Yes	Yes	No	No	Yes	Yes	132	76	97.3	65	18	92	27	75	61.9258	229.355	-5	0	0	No		No		No	22.4854	22.4854	1	22	Expired	Yes	22	No
904252
904257	75-84	white	Hispanic/Latino	Male	Yes	Yes	Yes	Yes	No	28.5537	No	No	No	No	Yes	No	No	Yes	Yes	No	No	No	No	120	65	97.6	88	22	81	21	155	44.6328	212.537	-9	0	0	No		No		No	6.85347	6.85347	1	7	Expired	Yes	7	No
904258	55-64	black	Not Hispanic/Latino	Male	No	Yes	No	No	No	34.304	No	No	No	No	No	No	No	Yes	Yes	No	No	No	No	97	65	97.5	82	16	95	21		73.0853	348.025	-8	0	0	No		No		No	36.484	2.60069	6	36	Skilled Nursing Facility	No		No
904261	75-84	other_race	Hispanic/Latino	Male	No	No	No	No	No	26.4152	No	No	No	No	No	No	No	No	Yes	No	No	Yes	No	94	48	99.9	115	19	78	80		41.9987	52.4983	-1	0	0	No		No		No	2.90972	2.90972	1	3	Expired	Yes	3	No
904265	20-44	black	Not Hispanic/Latino	Male	No	No	No	No	No	63.7533	Yes	Yes	No		No	No	No	No	Yes	No	No	Yes	No	100	54	101.7	108	25	93	27		64.9469	240.544	-7	0	1	No		No		No	2.52639	2.52639	1	2	Home-Health Care Svc	No		No
904270	55-64	declined_race	Not Specified	Male	No	No	No	No	No	26.0914	No	No	No		No	No	No	No	No	No	No	Yes	No	127	82	98.5	103	25	92	27		61.9258	229.355	-9	0	0	No		No		No	5.16528	5.16528	1	5	Home or Self Care	No		No
904272	45-54	white	Not Specified	Female	No	No	No	No	No			No	Yes	No	No	No	No	No	Yes	No	No	No	Yes	116	80	99.2	108	23	95			73.0853		-6	0	0	No		No		No	1.05069	1.05069	1	1	Home or Self Care	No		No
904273	55-64	declined_race	Not Specified	Female	Yes	Yes	No	No	No	28.5314	No	No	No		Yes	No	No	Yes	Yes	No	No	Yes	Yes	145	82	98.1	98	18	93	36		64.9469	180.408		0	0	No		No		No	8.22222	8.22222	1	8	Home-Health Care Svc	No		No
904274	55-64	white	Not Specified	Male	No	No	No	No	No			No	No		No	No	No	Yes	Yes	No	No	Yes	No	123	74	97.7	93	18	97	27		87.1016	322.598	-12	0	1	No		No		No	27.7458	5.96806	2	28	Skilled Nursing Facility	No		No
904278	20-44	declined_race	Not Specified	Male	No	No	No	No	No			No	No	No	No	No	No	No	No	No	No	No	No	156	82	99	103	18	95	21		73.0853	348.025	-10	0	0	No		No		No	1.28472	1.28472	1	1	Home or Self Care	No		No
904281	75-84	other_race	Hispanic/Latino	Male	Yes	Yes	No	No	No	30.2	No	No	No	No	No	No	No	No	Yes	No	No	No	No	91	60	98.4	84	22	90	80	99	57.1139	71.3924	-7	0	1	No		No		No	1.87847	1.87847	1	2	Expired	Yes	2	No
904283	>=85	other_race	Hispanic/Latino	Male	Yes	Yes	Yes	No	No	37	Yes	No	Yes	No	Yes	No	No	No	No	No	No	No	No	80	60	97.5	120	38	70	80		36.583	45.7288	0	0	0	No		No		No	0.26875	0.26875	1	1	Expired	Yes	1	No
904285	75-84	other_race	Hispanic/Latino	Female	Yes	Yes	No	No	No	25.2834	No	No	No	No	Yes	No	No	No	No	No	No	No	No	144	76	98	100	20	98	21		99.9093	475.759	-5	0	0	No		No		No	4.52014	4.52014	1	4	Home-Health Care Svc	No		No
904290
904292
904296	75-84	declined_race	Hispanic/Latino	Male	Yes	No	No	No	No	27.7242	No	No	No	No	No	No	No	Yes	No	No	No	Yes	No	125	73	100.2	82	18	94	21		68.5778	326.561	-3	0	0	No		No		No	1.44861	1.44861	1	1	Home or Self Care	No		No
904298	45-54	white	Hispanic/Latino	Female	No	No	No	No	No	37.1201	Yes	No	No	No	No	No	No	No	No	No	No	Yes	No	106	73	98.2	109	22	92	21		61.9258	294.885	-12	0	0	No		No		No	2.24653	2.24653	1	2	Home or Self Care	No		No
904306	75-84	american_indian_alaskan_native	Not Hispanic/Latino	Male	Yes	No	No	No	No	22.3	No	No	No	No	No	Yes	No	No	Yes	No	No	Yes	Yes	150	74	98.6	60	20	98			99.9093		-7	0	0	No		No		No	14.7382	5.01944	2	15	Home or Self Care	No		No
904307	45-54	declined_race	Not Specified	Female	Yes	No	No	No	No			No	No	No	No	No	No	No	Yes	No	No	Yes	Yes	210	124	99	88	22	86		227	50.3506		-6	0	0	Yes	2	No		No	13.7854	13.7854	1	14	Expired	Yes	14	No
904309
904310	55-64	declined_race	Not Specified	Male	Yes	Yes	No	No	No	28.521	No	No	No	No	Yes	No	No	Yes	Yes	No	No	No	No	129	93	99.9	122	18	95			73.0853		0	0	1	No		No		No	6.83333	6.83333	1	7	Home or Self Care	No		No
904312	20-44	other_race	Hispanic/Latino	Female	No	No	No	No	No	34.367	No	No	No		No	No	No	No	No	No	No	No	No	101	79	97.9	97	20	99			126.009			0	0	No		No		No	1.43194	1.43194	1	1	Home or Self Care	No		No
904315	75-84	white	Not Specified	Male	No	No	No	No	No	26.6417	No	No	No	No	No	No	No	Yes	Yes	No	No	Yes	Yes	119	78	97.7	117	32	94	27	242	68.5778	253.992	-4	0	1	No		No		No	8.52986	8.52986	1	9	Expired	Yes	9	No
904317
904319	75-84	other_race	Hispanic/Latino	Female	Yes	Yes	No	No	No	22.6	No	No	No		No	No	No	No	Yes	No	No	No	Yes	134	63	97.7	90	20	94	21		68.5778	326.561	-14	0	0	No		No		No	9.29167	9.29167	1	9	Skilled Nursing Facility	No		No
904320
904326	65-74	white	Hispanic/Latino	Male	Yes	No	Yes	No	No	29.3846	No	No	No		No	No	No	Yes	Yes	No	No	Yes	No	148	98	97.9	108	20	96	21		78.9425	375.917	0	0	0	No		No		Yes	51.3878	7.12222	2			No		No
904328	75-84	black	Hispanic/Latino	Female	Yes	Yes	No	No	No	21.9627	No	No	Yes	No	Yes	Yes	Yes	Yes	Yes	No	No	No	No	182	104	97.5	111	29	89	80		55.1418	68.9272	0	0	0	No		No		No	3.7	3.7	1	4	Expired	Yes	4	No
904330	>=85	other_race	Not Specified	Female	No	No	Yes	No	No	14.6432	No	No	No		No	No	No	Yes	Yes	No	No	No	No	104	68	98.4	86	21	90			57.1139		-1	0	0	No		No		No	5.09444	5.09444	1	5	Skilled Nursing Facility	No		No
904335	55-64	other_race	Hispanic/Latino	Female	Yes	Yes	No	No	No	37.5928	Yes	No	No	No	Yes	No	No	Yes	Yes	No	No	Yes	Yes	112	72	98.8	84	18	92			61.9258		-3	0	0	No		No		No	4.93611	4.93611	1	5	Home or Self Care	No		No
904336	20-44	black	Hispanic/Latino	Female	No	No	No	No	No	25.3	No	No	No	No	No	No	No	No	Yes	No	No	No	Yes	111	67	98.2	107	18	96			78.9425		-1	0	0	No		No		No	3.73819	3.73819	1	4	Home or Self Care	No		No
904342
904349
904355	>=85	white	Not Hispanic/Latino	Male	Yes	Yes	Yes	Yes	No	30.3	No	No	No		Yes	No	Yes	Yes	Yes	No	No	Yes	No	162	101	98.2	110	17	98	80	48	99.9093	124.887	-1	0	0	No		No		No	4.7875	4.7875	1	5	Expired	Yes	5	No
904357	55-64	white	Hispanic/Latino	Male	No	No	No	No	No	25.9393	No	Yes	No		No	No	No	No	No	No	No	Yes	No	126	92	98.8	121	22	93	80	84	64.9469	81.1836	-7	0	0	No		No		No	8.52778	8.52778	1	8	Home or Self Care	No		No
904358	75-84	black	Hispanic/Latino	Female	Yes	Yes	No	No	No	26.3378	No	No	No	No	Yes	No	No	Yes	No	No	No	Yes	No	117	80	98.1	98	18	87			51.7943		-9	0	0	No		No		No	9.20764	9.20764	1	9	Home-Health Care Svc	No		No
904361
904368	20-44	black	Not Specified	Female	No	Yes	No	No	No	57.1494	Yes	No	No		No	No	No	No	Yes	No	Yes	Yes	Yes	113	81	103	129	25	91	80	66	59.3506	74.1883		0	0	No		No		No	9.91111	9.91111	1	10	Home or Self Care	No		No
904369	>=85	declined_race	Hispanic/Latino	Female	Yes	No	No	No	No	23.4	No	No	No		No	No	No	No	No	No	No	No	No	135	76	99.9	97	18	89			55.1418		-1	0	0	No		No		No	2.99236	1.98681	2	3	Expired	Yes	3	No
904370	65-74	white	Hispanic/Latino	Male	No	No	No	No	No	22.8196	No	No	Yes		Yes	No	Yes	Yes	Yes	No	No	Yes	Yes	139	77	101.8	113	48	94	27		68.5778	253.992	-3	0	0	No		No		No	8.95278	8.95278	1	9	Home or Self Care	No		No
904371	55-64	other_race	Hispanic/Latino	Male	Yes	Yes	No	No	No	30.273	No	No	No		No	No	No	No	Yes	No	No	Yes	Yes	133	63	102.9	108	32	50	80	75	27.6614	34.5767	-10	0	0	Yes	3	No		No	5.02569	5.02569	1	5	Expired	Yes	5	No
904372	20-44	black	Not Hispanic/Latino	Female	No	No	No	No	No			No	No		No	No	No	No	No	No	No	No	No	123	85	98.1	91	18	100			166.793			0	0	No		No		No	3.32569	3.32569	1	3	Home or Self Care	No		No
904375	55-64	black	Hispanic/Latino	Male	Yes	Yes	No	Yes	No	30.5837	No	No	No		Yes	No	No	Yes	Yes	No	No	Yes	Yes	118	76	100.9	91	17	85	39	118	49.0276	125.712	-6	0	1	Yes	6	No		No	8.19097	8.19097	1	9	Expired	Yes	9	No
904376	55-64	other_race	Hispanic/Latino	Male	Yes	Yes	No	No	No	32.5115	No	No	No		Yes	No	No	Yes	Yes	No	No	Yes	Yes	126	90	99.1	108	20	90			57.1139		-7	0	0	No		No		No	8.10833	8.10833	1	8	Home or Self Care	No		No
904379	65-74	other_race	Hispanic/Latino	Male	Yes	Yes	No	No	No	24.174	No	No	No		Yes	No	No	No	Yes	No	No	Yes	Yes	150	84	97.5	78	18	96	33		78.9425	239.22	-7	0	1	No		No		No	22.6083	22.6083	1	23	Home or Self Care	No		No
904381	45-54	white	Hispanic/Latino	Male	No	No	No	No	No	37.6379	Yes	No	No		No	No	No	No	Yes	No	No	Yes	Yes	131	92	100.9	107	20	94	80	98	68.5778	85.7223	-21	0	0	Yes	2	No		No	30.4757	3.74306	2	30	Expired	Yes	30	No
904384	65-74	other_race	Hispanic/Latino	Male	No	Yes	No	No	No	21.6	No	No	No		No	No	No	No	Yes	No	No	No	Yes	120	81	96.2	124	20	95	33	128	73.0853	221.471	-2	0	0	No		No		No	13.8868	13.8868	1	14	Skilled Nursing Facility	No		No
904385	>=85	declined_race	Hispanic/Latino	Female	Yes	No	No	No	No	22.9694	No	No	Yes		No	No	No	No	Yes	No	No	Yes	Yes	134	83	101.3	103	20	91	27	86	59.3506	219.817	-3	0	0	No		No		No	6.72569	2.37639	2	7	Expired	Yes	7	No
904389	45-54	white	Not Hispanic/Latino	Male	Yes	No	No	No	No	46.9619	Yes	No	No		No	No	No	No	Yes	No	No	Yes	Yes	77	54	102.9	113	35	85	80	75	49.0276	61.2845	-3	0	0	Yes	5	No		No	18.8903	18.8903	1	19	Expired	Yes	19	No
904391
904392	45-54	declined_race	Not Specified	Female	Yes	Yes	No	Yes	No	23.4361	No	No	No		Yes	No	No	No	Yes	No	No	Yes	Yes	158	80	99.7	83	16	95	33	65	73.0853	221.471		0	0	No		No		No	10.0215	10.0215	1	10	Skilled Nursing Facility	No		No
904394	65-74	white	Not Hispanic/Latino	Male	Yes	Yes	Yes	Yes	No	28.8138	No	No	No		Yes	No	No	Yes	Yes	No	No	Yes	No	133	72	99.7	93	24	89	80	46	55.1418	68.9272	-4	0	0	Yes	0	No		No	21.6139	21.6139	1	21	Skilled Nursing Facility	No		No
904407	55-64	declined_race	Not Specified	Female	No	No	No	No	No	35.7433	Yes	No	No		No	No	No	No	Yes	No	No	Yes	Yes	136	80	100.5	112	18	85	33		49.0276	148.568		0	0	No		No		No	6.75278	6.75278	1	7	Hospice/Medical Facility	No		Yes
904410	55-64	other_race	Not Specified	Female	Yes	No	No	Yes	Yes	18.7828	No	Yes	Yes		No	No	Yes	No	Yes	No	No	No	Yes	130	78	98.1	78	16	93	21		64.9469	309.271	-14	0	0	No		No		No	7.03403	7.03403	1	7	Home or Self Care	No		No
904412	55-64	declined_race	Not Specified	Male	Yes	Yes	No	No	No	26.4797	No	No	No		No	No	No	No	No	No	No	No	No	123	74	98.7	112	21	94	21		68.5778	326.561		0	1	No		No		No	3.89583	3.89583	1	4	Home or Self Care	No		No
904416	45-54	other_race	Hispanic/Latino	Male	Yes	No	No	No	No	38.032	Yes	No	No		Yes	No	No	No	No	No	No	Yes	No	183	81	102.7	112	20	93			64.9469		-10	0	1	No		No		No	2.03264	2.03264	1	2	Home or Self Care	No		No
904422	20-44	declined_race	Hispanic/Latino	Female	No	No	No	No	No	25.5	No	No	Yes		No	No	No	No	Yes	No	Yes	No	Yes	101	57	100.7	122	16	96	100	121	78.9425	78.9425	-3	0	1	No		No		No	18.6549	0.652083	3	19	Home or Self Care	No		No
904423	75-84	asian	Not Hispanic/Latino	Male	No	No	No	No	No	19.4655	No	No	No		No	No	No	No	Yes	No	No	No	No	116	74	98.2	117	48	93	30		64.9469	216.49	-3	0	0	No		No		No	11.8403	11.8403	1	11	Skilled Nursing Facility	No		No
904426	75-84	declined_race	Hispanic/Latino	Female	Yes	No	No	No	No			No	No		No	No	No	No	Yes	No	No	Yes	Yes	100	61	98.6	87	20	90	27		57.1139	211.533	-3	0	0	No		No		No	6.81667	6.81667	1	7	Home or Self Care	No		No
904430
904434
904437
904446	55-64	white	Not Hispanic/Latino	Male	Yes	Yes	Yes	No	Yes	21.1257	No	No	No		Yes	No	No	Yes	No	No	No	Yes	No	94	58	98.6	77	20	96	30		78.9425	263.142	-2	0	0	No		No		No	15.1326	15.1326	1	15	Skilled Nursing Facility	No		No
904452
904459	20-44	other_race	Not Specified	Male	No	No	No	No	No	54.5897	Yes	No	No		No	No	No	No	Yes	No	No	Yes	Yes	157	92	98.3	78	23	97	21		87.1016	414.769	-7	0	0	No		No		No	27.2174	5.8375	2	27	Home or Self Care	No		No
904461
904462	65-74	white	Hispanic/Latino	Male	No	No	No	No	No			No	No		No	No	No	No	Yes	No	No	Yes	No	125	88	97.7	96	22	95	39		73.0853	187.398		0	0	No		No		No	15.2542	15.2542	1	15	Skilled Nursing Facility	No		No
904463	45-54	other_race	Hispanic/Latino	Male	No	No	No	No	No	30.2423	No	No	No		No	No	No	No	No	No	No	Yes	No	122	84	98.3	102	22	93	27		64.9469	240.544		0	0	No		No		No	3.02222	3.02222	1	3	Home or Self Care	No		No
904468	>=85	declined_race	Not Specified	Female	Yes	No	No	No	No			No	No		No	No	No	No	No	No	No	No	No	153	74	98.8	114	36	69	80		36.0179	45.0224	0	0	1	No		No		No	2.74931	2.74931	1	3	Expired in Medical Facility	Yes	3	No
904469	20-44	white	Not Hispanic/Latino	Female	No	No	No	No	No	31.0065	No	No	No		No	No	No	No	No	No	No	No	No	130	85	102.6	156	32	90	30		57.1139	190.38	-5	0	0	No		No		No	4.76319	4.76319	1	5	Home or Self Care	No		No
904478	75-84	black	Not Hispanic/Latino	Male	No	No	No	No	No	24.2872	No	No	No		No	No	No	No	Yes	No	No	Yes	Yes	112	69	97.5	111	24	94	33		68.5778	207.812		0	0	No		No		No	15.4868	15.4868	1	15	Skilled Nursing Facility	No		No
904479	65-74	declined_race	Hispanic/Latino	Male	Yes	Yes	No	No	No	19.4365	No	No	No		Yes	No	No	Yes	Yes	No	No	Yes	No	95	61	92.1	129	40	100	30	89	166.793	555.978		0	0	No		No		No	5.12708	5.12708	1	5	Home or Self Care	No		No
904481	55-64	black	Not Hispanic/Latino	Male	Yes	No	No	Yes	No	25	No	No	No		No	No	No	Yes	Yes	No	No	Yes	Yes	118	71	97.6	80	18	92	21		61.9258	294.885	-7	0	0	No		No		No	4.07083	4.07083	1	4	Home or Self Care	No		No
904484	0-19	white	Hispanic/Latino	Female	No	No	No	No	No	51.4319	Yes	No	No		No	No	No	No	No	No	No	Yes	No	118	81	102.9	120	24	89	36	78	55.1418	153.172	-8	0	0	Yes	1	No		No	8.04167	8.04167	1	8	Home or Self Care	No		No
904486	20-44	black	Not Hispanic/Latino	Male	Yes	No	No	No	No	23.2516	No	No	No		Yes	No	No	No	Yes	No	No	Yes	Yes	107	66	101.8	81	32	89	30		55.1418	183.806	-10	0	0	No		No		No	9.25764	9.25764	1	9	Home or Self Care	No		No
904493
904497	65-74	black	Hispanic/Latino	Female	Yes	No	Yes	No	Yes	18.9488	No	No	No		No	No	No	No	Yes	No	No	Yes	No	128	62	102.2	120	24	99	80		126.009	157.511		0	0	No		No		No	10.3757	10.3757	1	10	Expired in Medical Facility	Yes	10	No
904499	75-84	white	Not Hispanic/Latino	Female	Yes	No	No	No	No	25.2431	No	No	Yes		No	Yes	Yes	No	No	No	No	Yes	No	141	30	98.6	108	16	94			68.5778		-14	0	1	No		No		No	11.0979	11.0979	1	11	Home-Health Care Svc	No		No
904502	>=85	white	Not Hispanic/Latino	Female	No	No	Yes	No	No	20.031	No	No	Yes		No	No	No	No	Yes	No	No	Yes	Yes	103	62	98.2	64	19	97	30		87.1016	290.339		0	0	No		No		No	7.07986	7.07986	1	7	Hospice/Medical Facility	No		Yes
904508	75-84	declined_race	Not Specified	Male	Yes	Yes	No	Yes	No	25.0937	No	No	No		Yes	No	No	Yes	Yes	No	No	Yes	Yes	119	74	98.4	74	20	93			64.9469			0	1	No		No		No	19.8243	11.15	2	20	Expired	Yes	20	No
904509
904513	55-64	black	Not Specified	Female	Yes	Yes	No	Yes	No	24.8126	No	No	Yes		No	No	No	No	Yes	No	No	Yes	No	161	54	102	74	20	94	80	111	68.5778	85.7223	-1	0	0	Yes	0	Yes	10	Yes	53.7655	19.5722	3			No		No
904520	45-54	other_race	Hispanic/Latino	Male	Yes	Yes	No	No	No	23.4361	No	No	No		No	No	No	No	Yes	No	No	Yes	No	131	91	97.5	112	44	94	80	60	68.5778	85.7223	-4	0	0	No		No		No	11.4076	11.4076	1	11	Home or Self Care	No		No
904524	20-44	other_race	Hispanic/Latino	Male	No	No	No	No	No	48.8497	Yes	No	No		No	No	No	No	Yes	No	No	Yes	No	132	78	100	132	24	94	30		68.5778	228.593	-13	0	0	No		No		No	7.56667	7.56667	1	8	Home or Self Care	No		No
904527	75-84	black	Not Hispanic/Latino	Male	Yes	No	Yes	No	No	18.4077	No	No	Yes		No	No	No	No	Yes	No	No	No	No	83	56	98.1	111	16	98	21		99.9093	475.759		0	0	No		No		Yes	52.2641	8.06111	3			No		No
904538	65-74	declined_race	Not Specified	Male	No	No	No	No	No	23.3497	No	No	No		No	No	Yes	No	Yes	No	No	Yes	Yes	142	72	98.2	122	20	89	80	288	55.1418	68.9272		0	1	No		No		No	13.6882	13.6882	1	14	Home-Health Care Svc	No		No
904539	55-64	other_race	Hispanic/Latino	Male	Yes	Yes	Yes	No	No	20.4	No	No	No		Yes	No	No	Yes	Yes	No	No	Yes	Yes	73	35	98.8	88	20	96	80		78.9425	98.6782	-3	0	0	No		No		No	4.02986	4.02986	1	4	Expired	Yes	4	No
904542	65-74	other_race	Hispanic/Latino	Female	No	No	No	No	No	30.8728	No	No	No		No	No	No	No	Yes	No	No	Yes	Yes	148	71	98.3	83	19	84	27		47.8074	177.064		0	0	No		No		No	6.00972	6.00972	1	6	Home or Self Care	No		No
904543	20-44	black	Not Hispanic/Latino	Male	No	No	No	No	No	32.6863	No	No	Yes		No	Yes	No	No	Yes	No	No	Yes	No	120	87	102.9	115	18	93	39		64.9469	166.531	-14	0	0	No		No		No	7.31319	7.31319	1	7	Home or Self Care	No		No
904545	75-84	other_race	Hispanic/Latino	Female	Yes	Yes	No	No	Yes	22	No	No	No		Yes	No	Yes	Yes	Yes	No	No	Yes	No	112	50	98.3	110	22	95			73.0853		-6	0	1	No		No		No	5.11389	3.82778	2	6	Expired	Yes	6	No
904546	75-84	white	Not Hispanic/Latino	Male	Yes	No	No	No	No	27.3538	No	No	Yes		No	No	Yes	No	No	No	No	Yes	No	102	71	97.8	101	18	95	21		73.0853	348.025	-19	0	0	No		No		Yes	52.1836	3.20833	2			No		No
904549
904557	20-44	white	Hispanic/Latino	Male	No	Yes	No	No	No	33.2617	No	No	No		No	No	No	No	Yes	No	No	Yes	Yes	148	85	99.3	99	24	94	27		68.5778	253.992		0	0	No		No		No	3.98125	3.98125	1	4	Home or Self Care	No		No
904559	>=85	black	Not Hispanic/Latino	Female	Yes	Yes	Yes	Yes	No	25.3942	No	No	Yes		Yes	No	Yes	Yes	Yes	No	No	Yes	Yes	156	107	97.9	111	32	95		189	73.0853		-2	0	0	No		No		No	29.3764	2.36319	2	29	Expired	Yes	29	No
904571	>=85	other_race	Not Specified	Female	Yes	No	No	No	No	20.3553	No	No	No		No	No	No	No	Yes	No	No	Yes	Yes	187	120	100	76	18	93			64.9469		-2	0	1	No		No		No	5.33403	5.33403	1	6	Expired	Yes	6	No
904577	55-64	black	Not Hispanic/Latino	Female	No	Yes	No	No	No	25.696	No	No	No		No	No	No	No	Yes	No	No	Yes	Yes	120	74	98.2	100	20	99	21	257	126.009	600.042		0	0	Yes	0	No		Yes	50.6426	50.6426	1			No		No
904580	45-54	declined_race	Not Specified	Male	No	Yes	No	No	No	26	No	No	No		Yes	No	No	Yes	Yes	No	No	Yes	Yes	102	61	100.2	110	20	94			68.5778		-4	0	0	No		No		No	0.920139	0.920139	1	1	Home or Self Care	No		No
904585	65-74	white	Hispanic/Latino	Male	Yes	Yes	No	No	No	20.3777	No	No	No		Yes	No	No	Yes	Yes	No	No	Yes	Yes	78	42	101.5	101	21	94	80		68.5778	85.7223	0	0	0	No		No		No	5.12778	5.12778	1	5	Skilled Nursing Facility	No		No
904586	75-84	white	Hispanic/Latino	Male	Yes	Yes	Yes	No	No	28.2	No	No	Yes		Yes	No	Yes	Yes	Yes	No	No	No	Yes	102	67	98.7	90	22	94	21		68.5778	326.561	-4	0	0	No		No		No	6.38611	1.93472	2	6	Expired	Yes	6	No
904589
904592	20-44	black	Hispanic/Latino	Female	No	No	Yes	No	No	38.9962	Yes	No	No		No	No	No	No	No	No	No	No	No	125	46	99.5	112	18	91			59.3506		-13	0	0	No		No		No	21.2278	0.453472	3	21	Home or Self Care	No		No
904649	65-74	declined_race	Not Specified	Male	Yes	Yes	No	Yes	No	22.796	No	No	No		No	No	No	Yes	Yes	No	No	No	No	141	92	96.8	101	20	95	80	59	73.0853	91.3566		0	0	No		No		No	3.31111	3.31111	1	3	Home-Health Care Svc	No		No
904650	65-74	other_race	Hispanic/Latino	Male	Yes	No	No	No	No	31.2894	No	No	No		No	No	No	No	Yes	No	No	Yes	Yes	142	85	99.1	84	22	91	80		59.3506	74.1883	-13	0	0	No		No		No	6.23611	6.23611	1	6	Home or Self Care	No		No
904653	45-54	declined_race	Hispanic/Latino	Male	Yes	No	No	No	No	33.683	No	No	No		Yes	No	No	No	Yes	No	No	No	No	143	91	99.1	97	20	97			87.1016			0	0	No		No		No	1.20278	1.20278	1	1	Home or Self Care	No		No
904654	65-74	white	Not Hispanic/Latino	Male	Yes	No	No	No	No	31.5289	No	No	Yes		No	No	No	No	No	No	No	No	No	131	81	98.6	90	18	91	30		59.3506	197.835	0	0	0	No		No		No	2.03958	2.03958	1	2	Skilled Nursing Facility	No		No
904655	55-64	white	Hispanic/Latino	Female	Yes	No	No	No	No	39.465	Yes	No	No		Yes	No	No	No	Yes	No	No	Yes	Yes	123	71	102.7	99	24	94	27		68.5778	253.992	-10	0	1	No		No		No	7.05069	7.05069	1	7	Home or Self Care	No		No
904657	55-64	other_race	Hispanic/Latino	Male	Yes	No	No	No	No			No	No		No	No	No	Yes	No	No	No	No	No	144	76	98.4	59	20	100			166.793			0	0	No		No		No	0.936806	0.936806	1	1	Home or Self Care	No		No
904658	55-64	other_race	Hispanic/Latino	Female	No	No	No	No	No			No	No		No	No	No	No	No	No	No	Yes	No	129	81	98.6	96	20	87	39		51.7943	132.806		0	0	No		No		No	5.02569	5.02569	1	5	Home or Self Care	No		No
904659	65-74	other_race	Not Hispanic/Latino	Female	No	No	No	No	No	29.0245	No	No	No		No	No	No	No	Yes	No	No	Yes	Yes	166	85	98.6	103	33	70	80	158	36.583	45.7288	-7	0	0	Yes	1	No		No	2.08681	2.08681	1	2	Expired	Yes	2	No
904660	55-64	other_race	Hispanic/Latino	Female	No	No	No	No	No			No	No		No	No	No	No	Yes	No	No	Yes	Yes	121	78	99.5	91	17	92	21		61.9258	294.885	-4	0	0	No		No		No	7.99653	7.99653	1	8	Home or Self Care	No		No
904663	65-74	declined_race	Hispanic/Latino	Male	No	No	No	No	No	32.78	No	No	No		No	No	No	No	Yes	No	No	Yes	Yes	108	65	99.3	96	22	93	39	57	64.9469	166.531		0	0	Yes	3	No		No	20.3382	20.3382	1	21	Expired	Yes	21	No
904667
904670	>=85	white	Not Specified	Female	Yes	No	No	No	No			No	No		No	No	No	No	No	No	No	No	No	152	92	95	151	30	90	80		57.1139	71.3924	0	0	0	No		No		No	2.17431	2.17431	1	3	Expired	Yes	3	No
904672	>=85	white	Hispanic/Latino	Female	No	No	No	No	No			No	No		No	No	No	No	No	No	No	No	No	100	66	98.4	87	17	99	21		126.009	600.042		0	0	No		No		No	1.40764	1.40764	1	1	Home or Self Care	No		No
904673
904676	55-64	declined_race	Not Specified	Male	No	No	No	No	No	26.5704	No	No	No		No	No	No	No	Yes	No	No	Yes	Yes	129	79	100.4	97	22	94	30		68.5778	228.593	-14	0	0	No		No		No	7.25	7.25	1	7	Home or Self Care	No		No
904678	65-74	other_race	Hispanic/Latino	Male	No	No	No	No	No	39.3348	Yes	No	No		No	No	No	Yes	Yes	No	No	No	No	136	80	97.3	86	19	95	27		73.0853	270.686		0	0	No		No		No	3.23403	3.23403	1	3	Skilled Nursing Facility	No		No
904679	75-84	declined_race	Hispanic/Latino	Male	No	No	No	No	No			No	No		No	No	No	No	Yes	No	No	Yes	Yes	92	60	98.4	78	19	86	33		50.3506	152.577	-10	0	0	No		No		No	4.51042	4.51042	1	5	Expired	Yes	5	No
904681	55-64	declined_race	Not Specified	Male	No	No	No	No	No	28.017	No	No	No		No	No	No	Yes	Yes	No	No	No	No	107	74	99.9	120	21	98	21		99.9093	475.759	-14	0	1	No		No		No	1.13194	1.13194	1	1	Home or Self Care	No		No
904683	55-64	other_race	Hispanic/Latino	Male	No	No	No	No	No	30.1826	No	No	No		No	No	No	No	Yes	No	No	Yes	Yes	149	88	98.6	134	40	76	80	129	40.4616	50.577	-7	0	0	Yes	2	No		Yes	51.1794	51.1794	1			No		No
904684	>=85	declined_race	Hispanic/Latino	Female	Yes	Yes	No	No	No	28.6228	No	No	No		No	No	No	No	Yes	No	No	Yes	No	117	76	98.6	78	16	97	33	85	87.1016	263.944	-8	0	0	No		No		No	9.01319	9.01319	1	9	Skilled Nursing Facility	No		No
904685	55-64	declined_race	Not Specified	Male	No	No	No	No	No			No	No		No	No	No	No	Yes	No	No	Yes	Yes	135	74	99.9	114	18	88			53.3816		-9	0	0	No		No		No	0.9	0.9	1	1	Home or Self Care	No		No
904686
904688	55-64	declined_race	Not Specified	Female	No	No	No	No	No			No	No		No	No	No	No	Yes	No	No	No	No	103	78	97.3	129	21	97	21	137	87.1016	414.769		0	0	No		No		No	0.511111	0.511111	1	1	Expired	Yes	1	No
904689	45-54	other_race	Hispanic/Latino	Female	Yes	Yes	No	No	No			No	No		No	No	No	Yes	Yes	No	No	No	No	170	90	98.4	124	28	88	80	70	53.3816	66.727	-1	0	0	Yes	1	No		No	0.952083	0.952083	1	1	Acute / Short Term Hospital	No		No
904691	65-74	black	Not Specified	Male	No	No	No	No	No	22.7003	No	No	No		Yes	No	No	Yes	No	No	No	No	No	156	101	99	102	18	97	21		87.1016	414.769		0	1	No		No		No	5	5	1	5	Home or Self Care	No		No
904693	75-84	white	Hispanic/Latino	Male	Yes	No	No	No	No			No	Yes		Yes	No	No	Yes	Yes	No	No	No	No	149	88	98.6	80	28	94			68.5778		0	0	1	No		No		No	0.466667	0.466667	1	1	Expired	Yes	1	No
904694	20-44	other_race	Hispanic/Latino	Male	No	No	No	No	No			No	No		No	No	No	No	Yes	No	No	Yes	No	115	69	103.1	124	32	89			55.1418		-5	0	0	No		No		No	13.7431	13.7431	1	14	Home or Self Care	No		No
904695	55-64	other_race	Hispanic/Latino	Male	Yes	No	No	No	No			No	No		No	No	No	No	No	No	No	No	No	120	79	98.9	115	20	98	21		99.9093	475.759	1	0	1	No		No		No	32.6097	3.80903	3	33	Home or Self Care	No		No
904700	0-19	white	Not Hispanic/Latino	Female	No	No	No	No	No			No	No		No	No	No	No	No	No	No	No	No	115	85	97.5	105	28	100			166.793		-4	0	1	No		No		No	0.988889	0.988889	1	1	Home or Self Care	No		No
904701	75-84	other_race	Hispanic/Latino	Male	Yes	Yes	No	No	No	26.68	No	No	No		Yes	No	No	No	Yes	No	No	Yes	Yes	133	78	98.6	87	40	89	80	293	55.1418	68.9272	-15	0	0	Yes	0	No		Yes	50.8343	50.8343	1			No		No
904703	55-64	white	Not Hispanic/Latino	Male	No	No	No	No	No			No	No		Yes	No	No	No	No	No	No	No	No	167	76	98.8	105	20	100	80		166.793	208.492		0	0	No		No		No	0.936806	0.936806	1	1	Expired	Yes	1	No
904704
904705	20-44	white	Hispanic/Latino	Male	No	No	No	No	No			No	No		No	No	No	No	Yes	No	No	No	Yes	128	82	98.4	112	18	93	30		64.9469	216.49	-7	0	0	No		No		No	1.09097	1.09097	1	1	Home or Self Care	No		No
904706	20-44	white	Hispanic/Latino	Male	No	No	No	No	No			No	Yes		No	No	No	No	No	No	No	No	No	122	81	99.5	98	32	97			87.1016		-3	0	0	No		No		No	1.00972	1.00972	1	1	Home or Self Care	No		No
904711	45-54	white	Not Hispanic/Latino	Male	Yes	Yes	No	Yes	No	35.6129	Yes	No	Yes		Yes	No	No	Yes	Yes	No	No	No	No	130	78	99.9	107	20	94	27		68.5778	253.992		0	0	No		No		No	5.87083	5.87083	1	6	Skilled Nursing Facility	No		No
904713	75-84	white	Not Hispanic/Latino	Female	Yes	Yes	No	No	No			No	No		No	No	No	No	No	No	No	No	No	152	75	98.8	101	22	80			43.7042			0	0	No		No		No	0.732639	0.732639	1	0	Expired	Yes	0	No
904715	75-84	black	Not Hispanic/Latino	Female	Yes	Yes	Yes	No	Yes	21.6	No	No	Yes		Yes	No	No	Yes	Yes	No	No	No	No	133	83	103.3	120	23	93		63	64.9469			0	0	No		No		No	6.06806	6.06806	1	6	Skilled Nursing Facility	No		No
904720	65-74	black	Not Hispanic/Latino	Male	Yes	Yes	No	No	No			No	No		Yes	No	No	No	No	No	No	No	No	105	63	98.4	109	17	91			59.3506		-7	0	1	No		No		No	1.99722	1.99722	1	2	Home or Self Care	No		No
904721	55-64	white	Hispanic/Latino	Female	Yes	No	No	Yes	No	25.3985	No	No	Yes		Yes	No	No	Yes	Yes	No	No	No	No	166	92	98.8	118	18	96	27		78.9425	292.38	-17	0	0	No		No		No	3.81111	3.81111	1	4	Home or Self Care	No		No
904723	>=85	black	Not Hispanic/Latino	Female	Yes	Yes	No	No	No	27.6	No	No	No		Yes	No	Yes	Yes	No	No	No	Yes	No	143	75	102.6	78	30	96	39		78.9425	202.417		0	0	No		No		No	3.94861	3.94861	1	4	Hospice/Medical Facility	No		Yes
904724	45-54	black	Hispanic/Latino	Female	Yes	Yes	No	No	No	45.6092	Yes	No	Yes		Yes	Yes	No	No	Yes	No	No	No	No	121	81	98.4	93	32	94	21		68.5778	326.561	-7	0	0	No		No		No	8.19792	8.19792	1	8	Home-Health Care Svc	No		No
904726	>=85	declined_race	Hispanic/Latino	Female	Yes	Yes	No	No	Yes	0.1	No	No	Yes		Yes	Yes	No	Yes	Yes	No	No	Yes	Yes	125	76	98.6	76	20	96	80		78.9425	98.6782	-11	0	0	No		No		No	10.1368	10.1368	1	10	Home-Health Care Svc	No		No
904727
904728	75-84	declined_race	Not Specified	Male	Yes	Yes	No	Yes	No	24.2285	No	No	No		No	No	No	No	Yes	No	No	Yes	Yes	147	86	99.1	79	20	96	100	302	78.9425	78.9425		0	1	Yes	3	Yes	3	No	2.80347	2.80347	1	3	Expired	Yes	3	No
904729	>=85	declined_race	Hispanic/Latino	Female	Yes	Yes	No	No	No	22.4974	No	No	No		Yes	No	Yes	Yes	No	No	No	No	No	104	68	97.4	65	18	95			73.0853		-7	0	1	No		No		No	3.19306	3.19306	1	3	Home or Self Care	No		No
904730	55-64	declined_race	Hispanic/Latino	Female	Yes	Yes	No	No	No	25.2032	No	No	No		Yes	No	No	Yes	No	No	No	No	No	151	87	100.8	110	17	93	27		64.9469	240.544	-9	0	0	No		No		No	2.34444	2.34444	1	2	Home or Self Care	No		No
904732	55-64	white	Not Hispanic/Latino	Male	Yes	No	No	No	No	35.5897	Yes	No	No		No	No	No	No	No	No	No	No	No	121	74	96.8	78	18	95			73.0853			0	1	No		No		No	4.84514	4.84514	1	5	Skilled Nursing Facility	No		No
904733	75-84	black	Not Hispanic/Latino	Female	Yes	No	No	No	No	22.0794	No	No	No		Yes	No	No	No	Yes	No	No	Yes	No	138	83	98.4	79	18	100			166.793			0	0	No		No		No	46.2083	4.91111	2	46	Home or Self Care	No		No
904734	55-64	declined_race	Not Specified	Female	Yes	Yes	No	No	No	37.2384	Yes	No	No		Yes	No	No	Yes	No	No	No	Yes	No	130	87	97.4	77	20	99	80		126.009	157.511	-6	0	0	No		No		No	2.87917	2.87917	1	3	Home or Self Care	No		No
904735	55-64	black	Not Hispanic/Latino	Male	Yes	Yes	No	No	No	31.5259	No	Yes	Yes		No	No	No	Yes	Yes	No	No	No	No	129	84	99.2	94	18	90	39		57.1139	146.446	-3	0	0	No		No		No	10.3201	10.3201	1	10	Skilled Nursing Facility	No		No
904736	75-84	black	Hispanic/Latino	Female	Yes	Yes	No	Yes	Yes	30.5548	No	No	No		No	No	No	Yes	Yes	No	No	Yes	Yes	135	91	97.9	87	18	99	27		126.009	466.699	-11	0	0	No		No		No	4.47986	4.47986	1	4	Skilled Nursing Facility	No		No
904737	20-44	black	Not Hispanic/Latino	Male	No	Yes	No	No	No	26.875	No	No	No		No	No	No	No	Yes	No	No	Yes	Yes	132	62	99	95	20	94			68.5778			0	0	No		No		No	4.68403	4.68403	1	4	Home or Self Care	No		No
904738	75-84	white	Hispanic/Latino	Female	Yes	Yes	Yes	Yes	Yes	22.5829	No	No	No		No	No	No	No	Yes	No	No	No	No	139	74	98.4	76	30	89	80	52	55.1418	68.9272		0	0	No		No		No	5.54583	5.54583	1	6	Expired	Yes	6	No
904739
904740
904741	65-74	other_race	Hispanic/Latino	Female	Yes	Yes	No	No	No	36.6271	Yes	No	No		Yes	No	Yes	Yes	Yes	No	No	Yes	No	117	72	99.9	118	20	88	30	120	53.3816	177.939	-21	0	0	No		No		No	18.2604	18.2604	1	18	Home-Health Care Svc	No		No
904742	>=85	declined_race	Not Specified	Female	Yes	Yes	Yes	Yes	No	24.8487	No	No	No		Yes	No	Yes	Yes	No	No	No	Yes	No	196	73	96.3	60	28	99	30		126.009	420.029		0	0	No		No		No	4.71042	4.71042	1	5	Expired	Yes	5	No
904743	>=85	white	Not Hispanic/Latino	Male	Yes	Yes	No	No	No	19.6117	No	No	No		Yes	No	No	No	Yes	No	No	No	Yes	120	70	98.2	84	20	75	27		39.7461	147.208		0	0	No		No		No	18.8382	18.8382	1	19	Long Term Care	No		No
904744	55-64	black	Not Hispanic/Latino	Male	No	No	No	No	No	23.8908	No	No	No		No	Yes	No	No	No	No	Yes	Yes	No	144	97	96.8	98	20	95	27		73.0853	270.686	-3	0	0	No		No		No	7.26458	7.26458	1	7	Home or Self Care	No		No
904746	>=85	white	Not Hispanic/Latino	Male	Yes	No	No	Yes	No	24.1167	No	No	No		No	No	No	No	Yes	No	No	Yes	No	124	84	99.1	82	20	96	80	201	78.9425	98.6782	-6	0	0	No		No		No	2.47708	2.47708	1	2	Expired	Yes	2	No
904747
904749	>=85	other_race	Hispanic/Latino	Male	Yes	No	No	Yes	No	26.2081	No	No	No		Yes	Yes	No	Yes	No	No	No	Yes	No	113	64	100	110	32	85			49.0276		-13	0	0	No		No		No	7.54931	7.54931	1	8	Another Health Care Institution Not Defined	No		No
904750
904751
904753	75-84	other_race	Hispanic/Latino	Male	Yes	No	Yes	Yes	No	21.8063	No	No	No		No	No	No	Yes	No	No	No	Yes	No	100	50	97.7	78	21	100	33		166.793	505.435		0	0	No		No		No	2.66111	2.66111	1	3	Expired	Yes	3	No
904754	>=85	black	Hispanic/Latino	Male	Yes	Yes	No	No	No	30.4931	No	No	No		Yes	No	No	Yes	Yes	No	No	No	Yes	175	72	100	81	21	77	80		41.2113	51.5141	-3	0	0	No		No		No	20.1542	7.21875	2	20	Expired	Yes	20	No
904755
904757
904758	65-74	other_race	Hispanic/Latino	Male	Yes	Yes	Yes	No	No	29.261	No	No	No		Yes	No	Yes	Yes	Yes	No	No	Yes	No	135	95	98.4	113	28	93	33		64.9469	196.809		0	0	No		No		No	7.26806	7.26806	1	7	Home-Health Care Svc	No		No
904759	75-84	white	Not Hispanic/Latino	Male	Yes	Yes	Yes	No	No	24.88	No	No	No		No	No	Yes	Yes	Yes	No	No	Yes	No	117	64	102.9	60	20	96			78.9425		-14	0	0	No		No		No	12.0069	12.0069	1	12	Skilled Nursing Facility	No		No
904761	55-64	black	Hispanic/Latino	Female	Yes	Yes	No	No	No			No	No		Yes	No	No	Yes	No	No	No	Yes	No	119	56	99.1	64	20	90	33		57.1139	173.072	-5	0	0	No		No		No	3.26319	3.26319	1	4	Home or Self Care	No		No
904762	>=85	other_race	Hispanic/Latino	Male	Yes	Yes	No	No	No	21.2	No	No	No		No	No	No	No	Yes	No	No	Yes	No	85	51	99.1	77	24	94	30		68.5778	228.593		0	0	No		No		No	3.00625	3.00625	1	3	Skilled Nursing Facility	No		No
904763
904765	75-84	white	Hispanic/Latino	Male	Yes	No	No	No	No	32.2914	No	No	No		Yes	No	No	No	No	No	No	Yes	No	112	77	97.5	105	32	70	80	100	36.583	45.7288	-2	0	0	Yes	3	No		No	4.39097	4.39097	1	4	Expired	Yes	4	No
904766	>=85	black	Not Hispanic/Latino	Female	Yes	No	No	No	No	18	No	No	No		No	No	No	No	Yes	No	No	No	No	153	92	97.5	106	20	100	80		166.793	208.492		0	1	No		No		No	6.14583	6.14583	1	6	Skilled Nursing Facility	No		No
904767	55-64	declined_race	Not Specified	Male	Yes	Yes	No	No	No	36.6791	Yes	No	No		Yes	Yes	No	Yes	Yes	No	No	Yes	No	105	67	99.9	77	26	86	80		50.3506	62.9382		0	0	No		No		No	41.5729	6.32292	2	41	Home or Self Care	No		No
904768	65-74	other_race	Hispanic/Latino	Male	Yes	Yes	No	No	No	23.7375	No	No	No		Yes	No	No	Yes	Yes	No	No	No	No	74	51	99	129	18	92			61.9258			0	0	No		No		No	4.67917	4.67917	1	5	Skilled Nursing Facility	No		No
904770	75-84	white	Not Specified	Female	Yes	Yes	No	No	No	42.59	Yes	No	No		No	No	No	No	Yes	No	No	Yes	Yes	144	78	99	92	22	88	80	46	53.3816	66.727	-10	0	1	No		No		No	4.54306	4.54306	1	5	Expired	Yes	5	No
904771
904772	65-74	black	Not Hispanic/Latino	Male	Yes	No	Yes	Yes	No	48.9873	Yes	No	No		Yes	No	Yes	No	No	No	No	No	No	100	63	97.3	80	18	93	80		64.9469	81.1836		0	0	No		No		No	10.266	10.266	1	10	Home or Self Care	No		No
904775	65-74	white	Not Specified	Female	Yes	Yes	Yes	No	No	27.7423	No	No	No		No	No	No	Yes	No	No	No	No	No	142	70	98.8	86	18	96			78.9425			0	0	No		No		No	10.1243	10.1243	1	10	Skilled Nursing Facility	No		No
904776	65-74	declined_race	Not Specified	Male	No	No	No	No	No	24.9274	No	No	No		No	No	No	No	Yes	No	No	Yes	Yes	78	48	99.4	124	50	86	80	309	50.3506	62.9382		0	0	No		No		No	2.25139	2.25139	1	3	Expired	Yes	3	No
904777	65-74	other_race	Hispanic/Latino	Male	Yes	Yes	No	No	No	23	No	No	No		Yes	No	No	Yes	No	No	No	No	No	87	49	98.1	133	20	85	80		49.0276	61.2845		0	1	No		No		No	1.30486	1.30486	1	1	Expired	Yes	1	No
904778
904779
904780	55-64	white	Hispanic/Latino	Male	Yes	No	Yes	No	No	25.5	No	No	No		Yes	No	No	Yes	No	No	No	No	No	143	84	98.6	92	18	93	30		64.9469	216.49	-2	0	1	No		No		No	0.802778	0.574306	2	1	Home or Self Care	No		No
904781	75-84	white	Hispanic/Latino	Female	Yes	No	No	No	No			No	No		No	No	Yes	Yes	Yes	No	No	No	No	105	64	98.6	93	18	94	21		68.5778	326.561		0	1	No		No		No	3.75694	3.33333	2	4	Skilled Nursing Facility	No		No
904782	55-64	white	Hispanic/Latino	Female	Yes	Yes	No	No	No	29.0979	No	No	No		Yes	No	No	Yes	No	No	No	Yes	No	142	79	99.8	125	20	96	21	67	78.9425	375.917		0	0	No		No		No	13.8639	13.8639	1	14	Skilled Nursing Facility	No		No
904783	65-74	black	Not Specified	Female	Yes	No	No	No	No			No	No		No	No	No	No	No	No	No	Yes	No	141	104	98.6	92	20	95	33		73.0853	221.471		0	0	No		No		No	10.2681	4.9375	2	10	Home or Self Care	No		No
904784	55-64	other_race	Not Specified	Male	Yes	Yes	No	No	No	17.9182	No	No	No		Yes	No	No	Yes	No	No	No	Yes	No	95	60	97.5	123	18	95	27		73.0853	270.686	1	0	0	No		No		No	39.0944	6.67917	2	39	Home or Self Care	No		No
904785
904787	55-64	white	Hispanic/Latino	Male	Yes	Yes	Yes	No	No	34.1	No	No	No		Yes	No	No	Yes	Yes	No	No	No	No	103	60	98.2	72	23	88	80		53.3816	66.727		0	0	No		No		No	2.94444	2.94444	1	3	Expired	Yes	3	No
904788	65-74	declined_race	Hispanic/Latino	Female	Yes	No	No	No	No	25.8209	No	No	Yes		No	No	No	No	Yes	No	No	Yes	Yes	136	75	98.2	128	24	80	80	208	43.7042	54.6302		0	0	Yes	9	No		No	10.2326	10.2326	1	10	Acute / Short Term Hospital	No		No
904789	45-54	declined_race	Not Specified	Female	No	No	No	No	No	33.1	No	No	No		No	No	No	No	Yes	No	No	Yes	Yes	108	79	98.8	94	20	94	30		68.5778	228.593	-8	0	0	No		No		No	8.89444	8.89444	1	9	Home or Self Care	No		No
904790	>=85	asian	Not Specified	Female	Yes	No	No	No	No	24	No	No	No		Yes	No	Yes	Yes	No	No	No	No	No	111	70	98.4	88	22	95	21		73.0853	348.025	-4	0	0	No		No		No	6.91806	6.91806	1	7	Skilled Nursing Facility	No		No
904791	20-44	declined_race	Not Specified	Female	No	No	No	No	No	73.0373	Yes	No	No		No	No	No	No	No	No	No	Yes	No	122	80	99.7	112	20	95	27		73.0853	270.686	-14	0	1	No		No		No	7.07361	7.07361	1	7	Home or Self Care	No		No
904792
904794	75-84	white	Hispanic/Latino	Female	No	No	No	No	No			No	No		No	No	No	No	Yes	No	No	Yes	Yes	145	78	98.2	99	22	83	80	60	46.6756	58.3445		0	0	No		No		No	4.47847	2.71736	2	5	Expired	Yes	5	No
904795
904796
904797
904799	75-84	white	Hispanic/Latino	Female	Yes	Yes	No	No	No	30.7	No	No	No		No	No	Yes	Yes	Yes	No	No	Yes	No	93	56	98.1	78	18	99	21		126.009	600.042	-11	0	1	No		No		No	4.92222	4.92222	1	5	Home or Self Care	No		No
904801	75-84	declined_race	Hispanic/Latino	Male	Yes	Yes	Yes	Yes	No	37.1	Yes	No	Yes		No	No	Yes	Yes	Yes	No	No	Yes	No	114	71	101.1	85	30	95		211	73.0853		-1	0	1	No		No		No	6.82917	1.03542	2	7	Expired	Yes	7	No
904802	65-74	declined_race	Not Specified	Male	No	Yes	Yes	Yes	No	37.8307	Yes	No	Yes		No	No	No	No	Yes	No	No	Yes	No	86	60	98.1	116	19	98	21		99.9093	475.759		0	0	No		No		No	8.72778	8.72778	1	9	Home-Health Care Svc	No		No
904803
904805
904806	75-84	declined_race	Hispanic/Latino	Female	Yes	Yes	No	Yes	No	44.9024	Yes	No	Yes		Yes	No	No	Yes	Yes	No	No	Yes	Yes	105	60	99.7	56	22	92	80		61.9258	77.4073		0	0	No		No		No	8.09306	6.54792	2	8	Expired	Yes	8	No
904808	20-44	black	Not Specified	Male	No	No	No	No	No	21.3796	No	No	Yes		No	No	No	No	Yes	No	No	No	No	125	77	97.9	113	36	97	21		87.1016	414.769	-12	0	0	No		No		No	3.33264	3.33264	1	3	Home or Self Care	No		No
904809	75-84	other_race	Hispanic/Latino	Male	No	No	No	No	No	24.0803	No	No	No		Yes	No	No	No	Yes	No	No	Yes	No	146	81	100.5	92	24	90	80		57.1139	71.3924	-3	0	0	No		No		No	7.60694	7.60694	1	8	Expired	Yes	8	No
904810
904811	65-74	other_race	Hispanic/Latino	Male	Yes	Yes	No	No	No	28.6206	No	No	Yes		Yes	No	No	Yes	Yes	No	No	Yes	No	141	73	99.6	98	18	93	27		64.9469	240.544	-5	0	1	No		No		No	7.19931	7.19931	1	7	Home or Self Care	No		No
904812	65-74	other_race	Hispanic/Latino	Male	Yes	Yes	No	No	No	27.3021	No	Yes	No		Yes	No	No	Yes	Yes	No	No	Yes	Yes	123	84	99	94	20	91	27		59.3506	219.817		0	0	No		No		No	40.2701	11.4007	4	40	Home or Self Care	No		No
904813	65-74	other_race	Hispanic/Latino	Male	No	No	No	No	No	18.7362	No	No	Yes		No	No	No	Yes	No	No	No	No	No	144	79	98.4	100	18	97			87.1016			0	1	No		No		No	7.22014	7.22014	1	7	Skilled Nursing Facility	No		No
904815	>=85	white	Not Hispanic/Latino	Female	Yes	Yes	No	Yes	No	23.6	No	No	No		No	No	Yes	Yes	Yes	No	No	No	No	93	57	97.3	105	28	100	39		166.793	427.676	-31	0	0	No		No		No	5.05	0.833333	2	5	Expired in Medical Facility	Yes	5	No
904816	55-64	other_race	Hispanic/Latino	Male	Yes	Yes	No	No	No	24.5217	No	Yes	Yes		Yes	No	No	No	Yes	No	No	Yes	No	108	69	99.3	93	20	94	27		68.5778	253.992	-3	0	0	No		No		No	4.01667	4.01667	1	4	Home or Self Care	No		No
904819	45-54	other_race	Hispanic/Latino	Female	No	No	No	No	No	28.5236	No	No	No		No	No	No	No	No	No	No	Yes	No	95	60	101.8	90	20	91			59.3506		-7	0	0	No		No		No	5.14097	5.14097	1	5	Home or Self Care	No		No
904820	20-44	white	Not Hispanic/Latino	Female	No	Yes	No	No	No	24.8063	No	No	No		No	No	No	No	No	No	No	Yes	No	120	69	98.6	119	20	100			166.793			0	0	No		No		No	41.2146	9.82917	4	41	Home or Self Care	No		No
904821
904822	20-44	other_race	Hispanic/Latino	Male	No	No	No	No	No	37.6524	Yes	No	Yes		No	No	No	No	Yes	No	No	Yes	No	108	65	102.9	98	20	91	33		59.3506	179.85		0	0	No		No		No	4.58125	4.58125	1	5	Home or Self Care	No		No
904823	65-74	declined_race	Hispanic/Latino	Female	Yes	No	Yes	No	No	29.1	No	No	No		No	No	No	No	No	No	No	No	No	135	59	98.7	83	40	86	39		50.3506	129.104		0	0	No		No		No	0.795139	0.795139	1	1	Left Against Medical Advice	No		No
904824	20-44	white	Not Hispanic/Latino	Male	No	No	No	No	No	27.8014	No	No	No		No	No	No	No	Yes	No	No	Yes	No	132	85	99.5	108	20	94	39		68.5778	175.841	-9	0	0	No		No		No	4.03611	4.03611	1	4	Home or Self Care	No		No
904827	45-54	black	Hispanic/Latino	Female	Yes	No	No	No	No	22.6596	No	No	Yes		No	No	No	No	No	No	No	Yes	No	129	82	99.9	106	20	91	33		59.3506	179.85	-4	0	0	No		No		No	5.22153	5.22153	1	5	Home or Self Care	No		No
904828
904830
904831
904832	>=85	other_race	Not Specified	Female	Yes	Yes	No	No	No	19.5452	No	No	Yes		Yes	No	No	No	Yes	No	No	Yes	Yes	144	74	98.8	50	21	93	30		64.9469	216.49		0	0	No		No		No	7.39375	7.39375	1	8	Expired	Yes	8	No
904833	65-74	other_race	Hispanic/Latino	Female	Yes	Yes	No	No	No	32.4638	No	No	Yes		Yes	No	No	Yes	Yes	No	No	Yes	No	107	70	98.1	66	12	90	39	97	57.1139	146.446		0	0	Yes	2	No		No	5.87639	5.87639	1	5	Expired	Yes	5	No
904834	20-44	asian	Hispanic/Latino	Female	No	Yes	No	No	No	33.7	No	No	No		No	No	No	No	No	No	No	No	No	104	57	98.1	88	20	94			68.5778			0	-3	No		No		No	1.71389	0.624306	2	1	Home or Self Care	No		No
904835
904836	>=85	black	Not Hispanic/Latino	Male	Yes	No	Yes	No	No	17.1852	No	No	No		No	No	No	No	Yes	No	No	No	No	58	40	97.5	67	26	99	36		126.009	350.024		0	0	No		No		No	2.27778	2.27778	1	2	Expired	Yes	2	No
904837	75-84	declined_race	Not Specified	Female	Yes	No	No	No	No			No	No		Yes	No	No	Yes	No	No	No	Yes	No	117	78	100.2	89	20	92	21		61.9258	294.885		0	0	No		No		No	2.86597	2.86597	1	3	Home or Self Care	No		No
904839	75-84	black	Not Hispanic/Latino	Male	Yes	Yes	No	No	No	36	Yes	No	No		No	No	No	No	No	No	No	No	No	140	86		139	30	90	80		57.1139	71.3924	-4	0	0	No		No		No	0.968056	0.968056	1	1	Expired	Yes	1	No
904840	55-64	asian	Not Specified	Male	Yes	Yes	No	No	No	34.178	No	Yes	No		Yes	No	No	Yes	Yes	No	No	Yes	No	130	82	99.9	86	32	81	80	38	44.6328	55.791	-7	0	0	Yes	3	No		No	13.4118	13.4118	1	13	Expired	Yes	13	No
904841
904842	45-54	declined_race	Not Specified	Male	Yes	Yes	No	No	No	34.8931	No	No	No		No	No	No	No	No	No	No	Yes	No	135	73	100.9	86	18	87	27		51.7943	191.831		0	0	No		No		No	4.17986	4.17986	1	4	Home or Self Care	No		No
904844	55-64	black	Not Hispanic/Latino	Female	Yes	Yes	No	Yes	No	52.6631	Yes	No	Yes		Yes	Yes	No	Yes	Yes	No	No	Yes	Yes	148	68	99.1	86	20	89	80		55.1418	68.9272		0	0	No		No		No	3.20417	3.20417	1	3	Skilled Nursing Facility	No		No
904845	65-74	black	Not Specified	Female	No	Yes	Yes	No	No	46.4864	Yes	No	Yes		No	No	No	No	Yes	No	Yes	No	Yes	95	66	98.8	106	18	100	80	68	166.793	208.492		0	0	Yes	6	No		Yes	48.6773	48.6773	1			No		No
904846	65-74	declined_race	Hispanic/Latino	Male	Yes	Yes	No	No	No	26.6682	No	No	No		Yes	No	No	Yes	Yes	No	No	Yes	Yes	108	72	98	106	20	88	21	59	53.3816	254.198	-13	0	1	Yes	8	No		Yes	51.1697	51.1697	1			No		No
904847	>=85	black	Not Hispanic/Latino	Female	Yes	No	No	No	No	24.598	No	No	No		Yes	No	No	Yes	No	No	No	No	No	167	73	97.5	76	18	95			73.0853			0	0	No		No		No	2.76806	2.76806	1	3	Skilled Nursing Facility	No		No
904849	20-44	declined_race	Hispanic/Latino	Male	Yes	No	No	No	No	39.5445	Yes	No	No		No	No	No	No	No	No	Yes	No	No	110	76	98.6	98	18	92	27		61.9258	229.355	-7	0	1	No		No		No	16.6875	16.6875	1	17	Home or Self Care	No		No
904851	75-84	other_race	Hispanic/Latino	Male	Yes	No	No	No	No	21.6	No	No	Yes		Yes	No	No	No	No	No	No	No	No	183	92	99	78	18	94	27		68.5778	253.992	-2	0	0	No		No		No	3.04722	3.04722	1	3	Skilled Nursing Facility	No		No
904852
904853	65-74	white	Not Hispanic/Latino	Male	Yes	No	No	No	No	27.8111	No	No	No		No	No	No	No	No	No	No	No	No	120	65	97.7	83	18	95			73.0853			0	1	No		No		No	8.84444	8.84444	1	9	Home-Health Care Svc	No		No
904858	45-54	declined_race	Not Specified	Male	No	No	No	No	No	17.0529	No	No	No		No	No	No	No	No	No	No	Yes	No	107	64	100.4	97	18	89	27		55.1418	204.229	-1	0	0	No		No		No	5.16042	5.16042	1	5	Home or Self Care	No		No
904859	75-84	declined_race	Not Specified	Female	No	No	No	No	No	25.786	No	No	No		No	No	No	No	Yes	No	No	Yes	No	145	77	101.3	98	26	90	80	122	57.1139	71.3924	-14	0	0	Yes	3	Yes	10	No	10.391	10.391	1	11	Expired	Yes	11	No
904860
904861	>=85	other_race	Hispanic/Latino	Female	No	No	No	No	No	19.5352	No	No	No		No	No	No	No	Yes	No	No	Yes	No	102	62	97.9	92	21	90	33		57.1139	173.072	-5	0	0	No		No		No	7.10833	7.10833	1	7	Home or Self Care	No		No
904863	65-74	black	Not Hispanic/Latino	Male	Yes	No	No	No	No	27.5268	No	No	No		No	No	Yes	Yes	Yes	No	No	No	No	110	77	97.3	135	20	95	21		73.0853	348.025		0	0	No		No		No	10.4931	10.4931	1	10	Long Term Care	No		No
904864	75-84	other_race	Hispanic/Latino	Male	No	No	No	No	No	30.7154	No	No	No		Yes	No	No	Yes	Yes	No	No	Yes	Yes	170	94	102	98	28	96	21		78.9425	375.917		0	0	No		No		No	4.17292	4.17292	1	4	Home or Self Care	No		No
904865	75-84	other_race	Hispanic/Latino	Male	Yes	No	No	No	No	25.6328	No	No	No		No	No	No	No	Yes	No	No	Yes	Yes	116	69	98.1	95	18	94	33		68.5778	207.812	-27	0	0	No		No		No	9.14306	9.14306	1	9	Home or Self Care	No		No
904866
904869	65-74	white	Not Hispanic/Latino	Male	Yes	No	No	Yes	Yes	42.7312	Yes	No	No		No	No	Yes	No	Yes	No	No	Yes	No	142	88	99	83	26	100	33		166.793	505.435	-5	0	0	No		No		No	3.62986	3.62986	1	4	Home-Health Care Svc	No		No
904870	45-54	declined_race	Hispanic/Latino	Male	No	No	No	No	No	34.5393	No	No	No		No	No	No	No	Yes	No	Yes	Yes	No	132	112	99.1	106	28	92	33		61.9258	187.654	-3	0	0	No		No		No	6.58264	6.58264	1	6	Home or Self Care	No		No
904871
904872	65-74	white	Hispanic/Latino	Female	Yes	No	Yes	No	No	33.3503	No	No	No		No	No	No	No	Yes	No	No	No	No	87	59	97.9	64	18	94	21		68.5778	326.561		0	0	No		No		No	4.73125	4.73125	1	4	Home or Self Care	No		No
904873	>=85	other_race	Not Hispanic/Latino	Male	Yes	No	No	No	No			No	No		No	No	Yes	No	Yes	No	No	Yes	No	115	79	98.2	77	20	96			78.9425			0	0	No		No		No	4.31319	4.31319	1	4	Expired	Yes	4	No
904874	75-84	white	Not Hispanic/Latino	Male	Yes	Yes	Yes	No	No	28.4	No	No	No		No	No	Yes	Yes	Yes	No	No	No	No	75	51	90.7	120	24	53	80	344	28.7797	35.9746	-2	0	0	No		No		No	0.827778	0.827778	1	1	Expired	Yes	1	No
904875	75-84	white	Not Hispanic/Latino	Female	No	No	No	No	No	28.4875	No	No	No		No	No	No	Yes	Yes	No	No	Yes	Yes	130	68	97.6	101	42	66	80	110	34.428	43.035	-7	0	0	Yes	0	No		Yes	49.4482	49.4482	1			No		No
904876	75-84	black	Not Hispanic/Latino	Male	No	No	No	No	No	19.5779	No	No	Yes		No	No	No	No	Yes	No	No	Yes	No	76	55	97.5	111	20	96	80	149	78.9425	98.6782		0	0	No		No		No	12.8979	12.8979	1	13	Long Term Care	No		No
904881	20-44	black	Not Hispanic/Latino	Male	Yes	Yes	No	Yes	No	33.9603	No	No	No		Yes	No	No	Yes	No	No	No	No	No	105	71	100.2	93	18	97			87.1016		-6	0	0	No		No		No	42.3451	5.37222	2	42	Home or Self Care	No		No
904882	55-64	declined_race	Not Specified	Male	No	No	No	No	No			No	Yes		No	No	No	No	No	No	No	Yes	No	137	90	100.8	102	22	94	27		68.5778	253.992		0	0	No		No		No	2.41389	2.41389	1	2	Home or Self Care	No		No
904883	>=85	black	Not Hispanic/Latino	Female	Yes	Yes	Yes	No	No	27.1333	No	No	No		Yes	No	Yes	Yes	Yes	No	No	No	No	183	97	98.1	103	21	100			166.793			0	0	No		No		No	6.28403	6.28403	1	6	Skilled Nursing Facility	No		No
904886	20-44	declined_race	Not Specified	Male	No	No	No	No	No			No	No		No	No	No	No	Yes	No	No	Yes	Yes	137	89	102.5	125	22	94	21		68.5778	326.561	-6	0	0	No		No		No	2.08194	2.08194	1	2	Home or Self Care	No		No
904888
904891	65-74	white	Not Hispanic/Latino	Male	Yes	No	Yes	No	No	24.431	No	No	No		No	No	No	Yes	No	No	No	No	No	127	79	97.9	90	18	96	27		78.9425	292.38	0	0	2	No		No		No	3.11944	3.11944	1	4	Expired	Yes	4	No
904892	55-64	black	Not Specified	Male	No	No	No	No	No	29.9151	No	No	No		No	No	No	No	Yes	No	No	Yes	Yes	113	70	98.8	130	20	94	21		68.5778	326.561	-9	0	0	No		No		No	2.86319	2.86319	1	3	Home or Self Care	No		No
904898
904899	45-54	black	Not Hispanic/Latino	Male	No	No	No	No	No	30.3596	No	No	No		No	No	No	No	No	No	No	No	No	135	77	101.1	117	18	94			68.5778		-2	0	0	No		No		No	0.934722	0.934722	1	1	Home or Self Care	No		No
904901	75-84	declined_race	Hispanic/Latino	Male	Yes	Yes	Yes	No	No	21.6182	No	No	No		Yes	No	No	No	No	No	No	No	No	90	50	98.8	99	20	86	33		50.3506	152.577		0	0	No		No		No	4.05972	4.05972	1	4	Expired	Yes	4	No
904904	65-74	other_race	Hispanic/Latino	Male	Yes	Yes	No	No	No	28.2266	No	No	No		Yes	Yes	No	Yes	No	No	No	No	No	150	70	98.6	81	20	98	21		99.9093	475.759	-3	0	0	No		No		No	5.74375	5.74375	1	6	Expired	Yes	6	No
904905	20-44	white	Hispanic/Latino	Female	No	No	No	No	No	37.1526	Yes	No	No		No	No	No	No	Yes	No	No	No	No	114	75	98.2	74	18	96			78.9425			0	0	No		No		No	4.22847	4.22847	1	4	Home or Self Care	No		No
904907	75-84	other_race	Hispanic/Latino	Female	Yes	Yes	No	No	No			No	No		Yes	No	No	No	Yes	No	No	No	Yes	160	60	99.5	120	21	89	80	88	55.1418	68.9272		0	0	No		No		No	0.933333	0.933333	1	1	Expired	Yes	1	No
904908	65-74	declined_race	Not Specified	Female	Yes	No	Yes	No	No	32.8379	No	No	No		Yes	No	No	No	Yes	No	No	No	No	116	46	99.3	77	20	96	80	359	78.9425	98.6782		0	0	No		No		No	4.09653	4.09653	1	4	Skilled Nursing Facility	No		No
904909	55-64	declined_race	Not Specified	Male	No	No	No	No	No	19.7844	No	No	No		Yes	No	No	Yes	Yes	No	No	No	No	95	39	100.4	141	30	95	21		73.0853	348.025	2914177	0	1	No		No		No	11.1993	11.1993	1	11	Skilled Nursing Facility	No		No
904910	55-64	black	Not Hispanic/Latino	Male	Yes	Yes	No	No	No	25.4655	No	No	Yes		Yes	Yes	No	No	Yes	No	No	No	No	126	78	99.1	126	28	69	80		36.0179	45.0224	-7	0	0	No		No		No	8.14097	8.14097	1	8	Home or Self Care	No		No
904913	65-74	declined_race	Not Specified	Female	No	No	No	No	No	21.0449	No	No	No		No	No	No	No	Yes	No	Yes	Yes	No	126	83	98.4	102	22	76	80	49	40.4616	50.577		0	0	No		No		No	4.57569	4.57569	1	5	Expired	Yes	5	No
904914	20-44	other_race	Hispanic/Latino	Female	No	No	No	No	No	32.6583	No	No	No		No	No	No	No	No	No	No	No	No	135	87	98.1	72	18	90			57.1139			0	0	No		No		No	1.29792	1.29792	1	1	Home or Self Care	No		No
904917	45-54	other_race	Hispanic/Latino	Male	No	Yes	No	No	No	29.176	No	No	Yes		Yes	No	No	Yes	No	No	No	Yes	No	124	86	99	90	18	95	27		73.0853	270.686		0	1	No		No		No	4.05625	4.05625	1	4	Home or Self Care	No		No
904918	65-74	other_race	Hispanic/Latino	Female	Yes	No	No	No	No			No	No		No	No	No	No	Yes	No	No	Yes	No	123	69	99.7	104	18	93			64.9469			0	0	No		No		No	5.475	5.475	1	5	Home or Self Care	No		No
904919	>=85	white	Not Hispanic/Latino	Female	No	No	No	No	No	33.4762	No	No	Yes		Yes	No	Yes	Yes	No	No	No	No	No	105	59	97.2	96	20	96	80		78.9425	98.6782	-7	0	0	No		No		No	8.46042	8.46042	1	8	Expired	Yes	8	No
904920	>=85	declined_race	Not Specified	Female	Yes	Yes	No	No	No	20.2057	No	No	No		No	No	No	No	No	No	No	No	No	94	60	99.5	112	20	98	21		99.9093	475.759	2914176	0	0	No		No		No	3.33056	3.33056	1	3	Expired	Yes	3	No
904921	65-74	black	Not Hispanic/Latino	Female	Yes	No	No	No	No	31.4901	No	No	No		Yes	No	No	No	Yes	No	No	Yes	No	112	65	102.9	83	18	97	21		87.1016	414.769	-7	0	0	No		No		No	14.7806	14.7806	1	15	Skilled Nursing Facility	No		No
904922	45-54	white	Not Hispanic/Latino	Male	No	No	No	No	No	24.7113	No	No	No		No	Yes	No	No	Yes	No	Yes	No	Yes	107	67	98.2	100	20	96			78.9425			0	0	No		No		No	11.3271	11.3271	1	11	Home or Self Care	No		No
904923	75-84	black	Not Hispanic/Latino	Female	Yes	No	No	No	No	20.1198	No	No	Yes		No	No	No	No	Yes	No	No	No	No	131	68	97.5	70	20	83	80	121	46.6756	58.3445		0	0	No		No		No	7.68403	7.68403	1	8	Expired	Yes	8	No
904924
904925	>=85	black	Not Hispanic/Latino	Female	No	No	No	No	No			No	No		No	No	No	No	Yes	No	No	No	No	178	115	98.6	190	43	74	80	50	39.0616	48.8271		0	0	Yes	0	No		No	0.701389	0.701389	1	1	Expired	Yes	1	No
904926	20-44	other_race	Hispanic/Latino	Male	No	No	No	No	No	28.2311	No	No	No		No	No	No	No	Yes	No	No	Yes	No	107	69	99.7	119	22	86	39		50.3506	129.104	-14	0	0	No		No		No	5.19167	5.19167	1	5	Another Health Care Institution Not Defined	No		No
904927
904929	20-44	declined_race	Hispanic/Latino	Male	No	Yes	No	No	No	29.1195	No	No	No		Yes	No	No	Yes	Yes	No	No	Yes	Yes	116	80	99.9	118	20	95	21		73.0853	348.025	-3	0	0	No		No		No	7.52431	7.52431	1	8		No		No
904930
904931	20-44	declined_race	Not Specified	Male	No	No	No	No	No	34.4449	No	No	No		No	No	No	No	Yes	No	No	No	No	117	74	102.9	124	21	91	39		59.3506	152.181	-14	0	1	No		No		No	2.02014	2.02014	1	2	Home or Self Care	No		No
904932	75-84	black	Not Hispanic/Latino	Male	Yes	Yes	No	Yes	No	23.1476	No	No	No		No	No	No	Yes	Yes	No	No	No	No	105	65	98.2	100	18	100	33		166.793	505.435		0	1	No		No		No	23.5903	23.5903	1	24	Skilled Nursing Facility	No		No
904937	20-44	white	Hispanic/Latino	Female	No	No	No	No	No	25.4047	No	No	No		No	No	No	No	Yes	No	No	No	No	103	53	98.1	109	18	100			166.793			0	0	No		No		No	3.23403	3.23403	1	3	Home or Self Care	No		No
904940	20-44	other_race	Hispanic/Latino	Female	No	No	No	No	No	24.2	No	No	No		No	No	No	No	No	No	No	No	No	120	73	99	97	19	99			126.009			0	0	No		No		No	2.07569	2.07569	1	2	Home or Self Care	No		No
904941	20-44	declined_race	Not Specified	Female	No	No	No	No	No	28.9	No	No	No		No	No	No	No	Yes	No	No	No	No	150	100	99	116	18	98			99.9093			0	0	No		No		No	4.94861	1.05833	2	5	Home-Health Care Svc	No		No
904944	45-54	white	Not Hispanic/Latino	Male	No	No	No	No	No	27.6166	No	No	No		No	Yes	No	No	Yes	No	No	Yes	No	135	82	97.9	103	18	98	21		99.9093	475.759	-2	0	0	No		No		No	3.71111	3.71111	1	3	Home or Self Care	No		No
904949	45-54	other_race	Hispanic/Latino	Male	No	No	No	No	No	30.751	No	No	No		No	No	No	No	Yes	No	No	Yes	No	163	91	98.8	83	36	95	80		73.0853	91.3566	-14	0	0	No		No		No	28.7563	10.2681	2	29	Home or Self Care	No		No
904952	20-44	other_race	Hispanic/Latino	Male	No	No	No	No	No	31.481	No	No	No		No	No	No	No	Yes	No	No	Yes	No	153	93	101.4	136	22	90	33		57.1139	173.072	-8	0	1	No		No		No	10.9917	10.9917	1	11	Home or Self Care	No		No
904953	20-44	declined_race	Not Specified	Male	No	No	No	No	No	34.8642	No	No	No		No	No	No	No	Yes	No	No	No	No	113	79	98.4	112	25	95	33		73.0853	221.471	-14	0	0	No		No		No	2.22361	2.22361	1	2	Home or Self Care	No		No
904955	55-64	declined_race	Not Hispanic/Latino	Female	No	No	No	No	No	39.1533	Yes	No	No		No	No	No	No	No	No	No	Yes	No	124	76	98.6	112	40	83	30		46.6756	155.585	-5	0	0	No		No		No	4.17708	4.17708	1	4	Home or Self Care	No		No
904957	45-54	declined_race	Not Specified	Male	No	No	No	No	No			No	No		No	No	No	No	No	No	No	No	No	135	82	97.9	118	36	92	27		61.9258	229.355		0	0	No		No		No	1.10556	1.10556	1	1	Home or Self Care	No		No
904958	75-84	other_race	Not Hispanic/Latino	Male	No	No	No	No	No			No	No		No	No	No	No	Yes	No	No	No	No	137	73	98.2	105	20	98	80		99.9093	124.887		0	0	No		No		No	7.11597	1.13681	2	7	Skilled Nursing Facility	No		No
904959	55-64	black	Not Hispanic/Latino	Female	Yes	No	No	No	No			No	No		No	No	No	No	Yes	No	No	No	No	71	42	100.6	116	24	100	80		166.793	208.492	-1	0	0	No		No		No	0.895833	0.895833	1	1	Expired	Yes	1	No
904960
904961	75-84	black	Not Specified	Female	Yes	Yes	Yes	No	No			No	No		No	No	No	No	Yes	No	No	No	No	119	105	96.6	94	24	100			166.793			0	0	No		No		No	0.997222	0.997222	1	1	Expired	Yes	1	No
904962	65-74	declined_race	Not Specified	Male	Yes	No	No	No	No	26.1888	No	No	No		No	No	No	No	Yes	No	No	Yes	Yes	119	85	99.5	127	20	98	27	76	99.9093	370.034		0	0	No		No		No	13.4847	7.87153	2	14	Home or Self Care	No		No
904964	55-64	declined_race	Not Specified	Male	No	No	No	No	No	27.8691	No	No	No		Yes	No	No	Yes	Yes	No	No	Yes	Yes	118	76	100	108	30	98	39	169	99.9093	256.178	-4	0	0	Yes	1	No		Yes	50.0961	50.0961	1			No		No
904966	55-64	other_race	Hispanic/Latino	Female	No	No	No	No	No	25.8227	No	No	No		Yes	No	No	Yes	Yes	No	No	Yes	Yes	144	87	99.9	95	14	91	30		59.3506	197.835	-21	0	0	No		No		No	4.83611	4.83611	1	5	Home or Self Care	No		No
904969
904970	75-84	other_race	Hispanic/Latino	Male	No	No	No	No	No	25.1054	No	No	No		Yes	No	No	No	Yes	No	No	Yes	No							27					0	0	No		No		No	6.61389	6.61389	1	6	Home-Health Care Svc	No		No
904971	45-54	other_race	Hispanic/Latino	Female	Yes	No	No	No	No	32.6168	No	No	No		Yes	No	No	No	No	No	No	Yes	No	160	82	99.9	102	22	88	27		53.3816	197.71	-7	0	0	No		No		No	6.68542	6.68542	1	7	Home or Self Care	No		No
904972	45-54	declined_race	Not Specified	Female	Yes	No	No	No	No	40.2441	Yes	No	No		No	No	No	No	No	No	No	Yes	No	149	74	99.7	80	19	92			61.9258			0	1	No		No		No	10.7139	10.7139	1	11	Home or Self Care	No		No
904973	20-44	other_race	Not Hispanic/Latino	Female	No	No	No	No	No	27.3661	No	No	No		No	No	No	No	No	No	No	No	No	118	72	98.2	98	18	99	21		126.009	600.042		0	0	No		No		No	24.4757	5.82708	2	24	Home or Self Care	No		No
904974	20-44	declined_race	Not Hispanic/Latino	Male	No	No	No	No	No			No	No		No	No	No	No	Yes	No	No	No	Yes	117	74	99.9	110	38	93	21		64.9469	309.271	-6	0	0	No		No		No	1.47569	1.47569	1	1	Home or Self Care	No		No
904976	75-84	black	Not Hispanic/Latino	Male	Yes	No	No	No	No	22.6059	No	No	No		No	No	Yes	Yes	Yes	No	No	Yes	No	102	65	98.6	87	19	92	80		61.9258	77.4073		0	0	No		No		No	41.3215	17.2681	2	41	Skilled Nursing Facility	No		No
904978	55-64	other_race	Hispanic/Latino	Male	Yes	No	No	No	No			No	No		Yes	No	No	No	Yes	No	No	Yes	Yes	131	84	101.2	128	26	97	21		87.1016	414.769		0	0	No		No		No	5.44167	0.202083	2	5	Home or Self Care	No		No
904979	45-54	other_race	Hispanic/Latino	Male	No	No	No	No	No	32.6642	No	No	No		No	No	No	No	Yes	No	No	Yes	No	121	76	103	117	18	90	27		57.1139	211.533	-5	0	0	No		No		No	5.28681	5.28681	1	5	Home or Self Care	No		No
904980	55-64	other_race	Hispanic/Latino	Male	Yes	No	No	No	No			No	Yes		No	No	No	No	Yes	No	No	Yes	Yes	128	76	100.4	109	22	97	27		87.1016	322.598	-11	0	0	No		No		No	12.7799	12.7799	1	13	Home or Self Care	No		No
904981	45-54	black	Not Hispanic/Latino	Female	No	Yes	No	No	No	48.0666	Yes	No	No		No	No	No	No	Yes	No	No	No	No	158	73	98.8	81	24	96	21		78.9425	375.917	-3	0	0	No		No		No	4.17222	4.17222	1	4	Home or Self Care	No		No
904982	65-74	white	Not Hispanic/Latino	Male	Yes	Yes	No	No	No	22.3623	No	No	No		No	No	No	Yes	Yes	No	No	Yes	No	135	74	102.4	101	28	92	30		61.9258	206.419		0	1	No		No		No	7.06111	7.06111	1	7	Skilled Nursing Facility	No		No
904983	55-64	other_race	Hispanic/Latino	Female	No	No	No	No	No	23.8022	No	No	No		No	No	No	No	Yes	No	No	Yes	No	106	66	98.6	74	22	94		77	68.5778		-5	0	0	Yes	6	No		No	9.45556	9.45556	1	10	Intercampus Transfer Columbia/Cornell	No		No
904985	75-84	declined_race	Not Specified	Male	No	No	No	No	No	14.2368	No	No	No		No	No	No	No	Yes	No	No	No	No	133	96	98.6	60	54	78			41.9987			0	0	No		No		No	1.05903	1.05903	1	1	Expired	Yes	1	No
904986	55-64	declined_race	Not Specified	Male	No	Yes	No	No	No	27.7655	No	No	No		No	No	No	Yes	Yes	No	No	Yes	No	129	77	102.6	140	26	86	33		50.3506	152.577	-1	0	0	No		No		No	4.88611	4.88611	1	5	Home or Self Care	No		No
904987	55-64	declined_race	Not Specified	Male	No	No	No	No	No			No	No		No	No	No	Yes	No	No	No	Yes	No	145	75	102.7	122	20	93			64.9469			0	1	No		No		No	2.71111	2.71111	1	3	Home or Self Care	No		No
904990	>=85	declined_race	Not Specified	Female	Yes	No	Yes	No	No			No	No		No	No	No	No	Yes	No	No	No	No	100	64	97.9	103	20	97			87.1016		2914176	0	0	No		No		No	6.55625	6.55625	1	6	Hospice/Medical Facility	No		Yes
904991	20-44	other_race	Hispanic/Latino	Male	No	No	No	No	Yes	31.5	No	No	Yes		No	No	No	No	No	No	No	Yes	No	117	71	101.1	129	19	95	21		73.0853	348.025	-6	0	1	No		No		No	5.975	5.975	1	6	Home or Self Care	No		No
904992	75-84	white	Hispanic/Latino	Female	Yes	No	No	Yes	No	26.9352	No	No	No		Yes	No	No	No	Yes	No	No	Yes	Yes	145	76	99	97	19	99	33		126.009	381.845		0	0	No		No		No	9.55208	9.55208	1	10	Home-Health Care Svc	No		No
904994
904996
904997	>=85	white	Hispanic/Latino	Male	Yes	Yes	No	No	No	16.1457	No	No	No		No	No	No	No	Yes	No	No	No	No	115	75	98.2	89	22	95	80		73.0853	91.3566		0	0	No		No		No	2.99028	2.99028	1	3	Expired	Yes	3	No
904998	>=85	white	Hispanic/Latino	Female	Yes	Yes	No	No	No	31.4392	No	No	Yes		Yes	Yes	No	Yes	Yes	No	No	Yes	No	140	90	98.1	89	26	64	80	110	33.4435	41.8043		0	0	No		No		No	5.33194	5.33194	1	6	Expired	Yes	6	No
904999	20-44	white	Hispanic/Latino	Female	No	No	No	No	No	24	No	Yes	No		No	No	No	No	Yes	No	No	No	No	117	85	99.1	88	20	100			166.793		-14	0	0	No		No		No	2.39306	2.39306	1	2	Home or Self Care	No		No
905001	>=85	other_race	Hispanic/Latino	Female	Yes	No	Yes	Yes	No	23.2	No	No	No	No	No	No	Yes	Yes	No	No	No	No	No	132	85	99	78	19	100	80		166.793	208.492	-2	0	1	No		No		No	7.55208	3.25347	2	8	Expired	Yes	8	No
905002	75-84	white	Hispanic/Latino	Female	Yes	No	No	No	No	25.9778	No	No	No		No	No	No	Yes	Yes	No	No	No	No	129	64	98.2	84	27	96	80		78.9425	98.6782		0	0	No		No		No	4.01458	4.01458	1	4	Expired	Yes	4	No
905003	65-74	black	Hispanic/Latino	Male	Yes	Yes	Yes	Yes	No	33.4737	No	No	Yes	Yes	No	No	No	Yes	No	No	No	Yes	No	93	52	98.8	73	17	98	27		99.9093	370.034	-2	0	0	No		No		No	38.2035	16.2722	3	38	Rehab Facility	No		No
905005	45-54	black	Hispanic/Latino	Male	No	No	No	No	No	31.2524	No	No	No		No	No	No	No	Yes	No	No	No	No	121	75	98.2	102	18	98	21		99.9093	475.759	-7	0	0	No		No		No	4.29236	4.29236	1	4	Home or Self Care	No		No
905006
905007	65-74	black	Hispanic/Latino	Male	No	Yes	No	No	No	22.5727	No	No	No	No	No	No	No	No	Yes	No	No	Yes	Yes	128	89	98.1	115	22	93			64.9469		-2	0	0	No		No		No	3.84236	3.84236	1	4	Home or Self Care	No		No
905013	55-64	other_race	Hispanic/Latino	Male	Yes	Yes	Yes	Yes	Yes	25.9954	No	No	No	No	No	No	No	Yes	Yes	No	No	Yes	No	148	72	100.6	95	26	74	80		39.0616	48.8271	-6	0	1	No		No		No	14.3	14.3	1	14	Skilled Nursing Facility	No		No
905015	>=85	black	Not Hispanic/Latino	Male	No	No	No	No	No	25.5044	No	No	No		No	No	No	No	Yes	No	No	No	No	124	84	96.8	103	42	82	80	72	45.6206	57.0258		0	0	No		No		No	4.04583	4.04583	1	4	Expired	Yes	4	No
905016	75-84	white	Hispanic/Latino	Female	Yes	Yes	Yes	Yes	No	23.9636	No	No	No	No	Yes	No	No	Yes	Yes	No	No	Yes	No	215	73	99.1	58	19	94	21		68.5778	326.561	-4	0	1	No		No		No	34.3326	6.23264	2	34	Skilled Nursing Facility	No		No
905017
905018	55-64	declined_race	Hispanic/Latino	Male	Yes	Yes	No	No	No	26.4	No	No	No	No	Yes	No	No	Yes	Yes	No	No	No	No	160	84	97.9	126	22	91	80		59.3506	74.1883	0	0	1	No		No		No	2.97639	2.97639	1	3	Expired	Yes	3	No
905019	75-84	other_race	Hispanic/Latino	Male	No	No	No	No	No			No	No	No	Yes	No	No	No	No	No	No	No	No	113	76	98	92	20	92	80		61.9258	77.4073	-14	0	0	No		No		No	1.22917	1.22917	1	1	Expired	Yes	1	No
905020	20-44	other_race	Hispanic/Latino	Male	Yes	Yes	No	No	No	46.6456	Yes	No	No		No	No	No	No	No	No	No	No	No	127	82	99	95	20	94			68.5778		-7	0	0	No		No		No	2.24236	2.24236	1	2	Home or Self Care	No		No
905021	65-74	declined_race	Not Hispanic/Latino	Male	Yes	Yes	Yes	Yes	No	29.5993	No	No	No		Yes	Yes	No	Yes	Yes	No	No	Yes	No	116	72	97.7	69	24	86	80	81	50.3506	62.9382	-2	0	0	Yes	2	Yes	16	No	40.1944	40.1944	1	40	Rehab Facility	No		No
905024	55-64	asian	Not Hispanic/Latino	Male	Yes	Yes	No	No	No	27.9886	No	No	No		Yes	Yes	No	No	Yes	No	No	Yes	Yes	116	70	97.7	77	21	97	80	89	87.1016	108.877		0	0	No		No		No	10.9736	10.9736	1	11	Home or Self Care	No		No
905026	75-84	white	Not Specified	Male	Yes	Yes	No	No	No	20.716	No	Yes	No	No	Yes	No	No	No	Yes	No	No	Yes	Yes	135	78	98.1	89	20	95	80	70	73.0853	91.3566	-4	0	0	No		No		No	6.08819	5.71458	2	6	Expired	Yes	6	No
905027
905029	45-54	black	Not Hispanic/Latino	Male	Yes	No	No	No	No	36.3445	Yes	No	No	No	Yes	No	Yes	Yes	No	No	No	No	No	114	74	98.8	96	18	92			61.9258		-7	0	1	No		No		No	25.034	3.60278	2	25	Home or Self Care	No		No
905030	75-84	other_race	Hispanic/Latino	Male	Yes	No	No	No	No	29.7	No	No	No	No	Yes	No	No	Yes	Yes	No	No	No	Yes	112	77	97.9	158	30	88	80	68	53.3816	66.727	-2	0	0	No		No		No	1.0875	1.0875	1	1	Expired	Yes	1	No
905031	>=85	other_race	Hispanic/Latino	Female	Yes	No	No	No	No	28.2776	No	No	Yes	No	No	No	No	No	Yes	No	No	Yes	No	172	98	98.4	75	18	97	80		87.1016	108.877	0	0	1	No		No		No	3.70208	3.70208	1	4	Expired	Yes	4	No
905032	>=85	black	Hispanic/Latino	Female	Yes	No	No	No	No	32.2715	No	No	Yes		No	No	No	Yes	Yes	No	No	No	No	130	82	97.7	104	18	97			87.1016			0	0	No		No		No	4.46111	4.46111	1	4	Skilled Nursing Facility	No		No
905033	>=85	declined_race	Not Specified	Male	Yes	No	No	No	No	30.8437	No	No	No	Yes	Yes	No	Yes	No	Yes	No	No	Yes	No	130	90	102.6	128	30	99	80		126.009	157.511	-7	0	1	No		No		No	6.13958	6.13958	1	6	Home-Health Care Svc	No		No
905034	75-84	other_race	Hispanic/Latino	Female	Yes	No	No	No	No	27.6297	No	No	No	Yes	No	Yes	Yes	No	Yes	No	No	Yes	No	154	79	98.2	84	20	98		67	99.9093		-14	0	0	No		No		No	22.2042	22.2042	1	22	Home-Health Care Svc	No		No
905035
905036
905037
905038	65-74	white	Hispanic/Latino	Male	No	No	No	No	No	25.9024	No	No	No		Yes	No	No	No	Yes	No	No	Yes	No	118	74	98.8	84	26	92	80	190	61.9258	77.4073		0	1	Yes	2	No		No	11.2188	11.2188	1	11	Home or Self Care	No		No
905040	65-74	white	Not Hispanic/Latino	Female	Yes	No	No	No	No	29.5	No	No	No		No	No	No	No	No	No	No	No	No	120	78	97.7	123	19	93	21		64.9469	309.271	-14	0	1	No		No		No	0.966667	0.966667	1	1	Home or Self Care	No		No
905041	55-64	white	Not Hispanic/Latino	Female	Yes	Yes	No	No	No	41.1447	Yes	No	Yes		No	No	No	No	No	No	No	No	No	147	85	100.2	96	18	96			78.9425		-4	0	1	No		No		No	6.66667	6.66667	1	7		No		No
905043	65-74	other_race	Hispanic/Latino	Female	Yes	No	No	No	No	37.0365	Yes	No	No		No	No	No	No	No	No	No	No	No	141	81	98.3	102	20	91	33		59.3506	179.85		0	-1	No		No		No	0.820139	0.820139	1	0	Home or Self Care	No		No
905046	75-84	other_race	Hispanic/Latino	Male	Yes	No	No	No	No	17.4856	No	No	No		Yes	No	No	No	No	No	No	Yes	No	138	74	100	113	18	96			78.9425		-10	0	0	No		No		No	5.03333	5.03333	1	5	Home or Self Care	No		No
905050	75-84	other_race	Hispanic/Latino	Female	Yes	Yes	No	No	No	35.4341	Yes	No	No		Yes	No	No	Yes	Yes	No	No	Yes	No	169	79	98.4	74	18	99	27		126.009	466.699	-5	0	1	No		No		No	8.89722	8.89722	1	9	Skilled Nursing Facility	No		No
905051	55-64	other_race	Hispanic/Latino	Male	No	No	No	No	No			No	No		No	No	No	No	No	No	No	Yes	No	124	85	99.8	130	18	98	21		99.9093	475.759	-14	0	0	No		No		No	0.91875	0.91875	1	1	Home or Self Care	No		No
905055	55-64	other_race	Hispanic/Latino	Female	No	No	No	No	No			No	Yes		No	No	No	No	No	No	No	No	No	129	84	101.9	102	22	97			87.1016		-9	0	0	No		No		No	1.03542	1.03542	1	1	Home or Self Care	No		No
905056
905057	55-64	other_race	Hispanic/Latino	Male	No	No	No	No	No			No	No		No	No	No	No	Yes	No	No	Yes	No	110	74	101.1	103	20	94	21		68.5778	326.561		0	1	No		No		No	4.85	4.85	1	5	Home-Health Care Svc	No		No
905058	>=85	other_race	Hispanic/Latino	Female	Yes	Yes	No	Yes	No	14.9439	No	No	No		No	No	No	Yes	Yes	No	No	Yes	Yes	191	79	101.1	102	20	96	30		78.9425	263.142		0	0	No		No		No	5.51736	5.51736	1	6	Expired	Yes	6	No
905060	65-74	other_race	Hispanic/Latino	Male	No	Yes	Yes	No	No	31.9585	No	No	No		Yes	No	No	Yes	Yes	No	Yes	Yes	No	106	68	101.8	126	22	92			61.9258		-5	0	1	No		No		No	11.9611	11.9611	1	12	Home or Self Care	No		No
905061	65-74	black	Hispanic/Latino	Male	Yes	No	No	No	No	25.1078	No	No	No		Yes	No	No	Yes	Yes	No	No	No	No	128	94	97.9	78	20	98	80		99.9093	124.887	-22	0	0	No		No		No	3.16875	3.16875	1	3	Home or Self Care	No		No
905062	>=85	other_race	Hispanic/Latino	Male	Yes	Yes	No	No	No	27.8	No	No	No		Yes	No	No	Yes	No	No	No	No	No	142	68	99.8	91	21	94	21		68.5778	326.561		0	0	No		No		No	2.06111	2.06111	1	2	Home-Health Care Svc	No		No
905063	55-64	white	Hispanic/Latino	Male	No	No	No	No	No	34.4396	No	No	No		Yes	No	No	No	No	No	No	Yes	No	106	72	100.8	71	18	98			99.9093		-10	0	0	No		No		No	3.96597	3.96597	1	4	Home or Self Care	No		No
905064	20-44	other_race	Hispanic/Latino	Female	No	No	No	No	No			No	No		No	No	No	Yes	Yes	No	No	No	Yes	102	73	97.7	223	18	96	27		78.9425	292.38		0	0	No		No		No	40.8306	6.19861	3	41	Home or Self Care	No		No
905066	75-84	other_race	Hispanic/Latino	Female	Yes	Yes	No	No	No	30.7934	No	No	Yes		Yes	No	No	No	No	No	No	Yes	No	98	64	98.4	102	28	90	27		57.1139	211.533	-7	0	0	No		No		No	3.16389	3.16389	1	3	Home-Health Care Svc	No		No
905067	75-84	black	Not Specified	Male	Yes	Yes	No	No	No	31.1	No	No	Yes		Yes	No	No	Yes	Yes	No	No	Yes	No	125	69	97.3	81	17	96	27		78.9425	292.38		0	0	No		No		No	1.56111	1.56111	1	1	Home or Self Care	No		No
905068
905072	45-54	declined_race	Not Specified	Male	Yes	Yes	Yes	No	No	28.1911	No	No	No		Yes	No	No	Yes	No	No	No	No	No	147	82	98.8	125	20	98			99.9093			0	0	No		No		No	10.0639	10.0639	1	10	Home or Self Care	No		No
905073	>=85	other_race	Hispanic/Latino	Male	Yes	No	No	No	No	28.5641	No	No	No		No	No	Yes	No	No	No	No	No	No	140	108	96.4	121	13	97		43	87.1016		-8	0	0	No		No		No	4.91042	2.91667	2	5	Expired	Yes	5	No
905074	55-64	black	Not Specified	Male	Yes	Yes	Yes	No	No	30.1826	No	No	No		Yes	No	No	Yes	Yes	No	No	Yes	No	147	76	97.7	135	30	86	80	221	50.3506	62.9382		0	0	Yes	1	No		No	2.20903	2.20903	1	2	Expired	Yes	2	No
905075	>=85	other_race	Hispanic/Latino	Male	Yes	No	No	No	No	20.2177	No	No	No		No	No	No	No	Yes	No	No	Yes	Yes	91	58	98.2	77	22	93	51		64.9469	127.347	-7	0	1	No		No		No	5.27083	5.27083	1	6	Expired in Medical Facility	Yes	6	No
905076	20-44	black	Not Hispanic/Latino	Male	No	No	No	No	No	24.2663	No	No	No		No	No	No	No	No	No	No	No	No	149	85	98.2	84	20	98	21		99.9093	475.759		0	1	No		No		No	4.07986	4.07986	1	4	Home or Self Care	No		No
905077	45-54	other_race	Hispanic/Latino	Male	Yes	No	No	No	No	38.4432	Yes	No	No		No	No	No	No	No	No	No	Yes	No	150	91	99.9	102	22	93	33		64.9469	196.809		0	-1	No		No		No	5.71875	5.71875	1	5	Home or Self Care	No		No
905079	>=85	other_race	Not Hispanic/Latino	Male	Yes	Yes	No	Yes	No	15.2254	No	No	No		Yes	Yes	No	No	Yes	No	No	No	No	105	80	98.2	133	22	100	30		166.793	555.978	-3	0	0	No		No		No	6.73681	6.73681	1	7	Expired	Yes	7	No
905081	75-84	declined_race	Not Specified	Female	No	No	No	No	No			No	No		No	No	No	No	Yes	No	No	No	Yes	139	67	98.1	66	19	92	33		61.9258	187.654	-2	0	0	No		No		No	11.3833	2.65764	2	12	Expired	Yes	12	No
905082	>=85	other_race	Hispanic/Latino	Female	Yes	Yes	No	Yes	No	17	No	No	No		No	No	No	No	No	No	No	No	No	120	68	98.9	74	26	96	80		78.9425	98.6782		0	0	No		No		No	1.28681	1.06458	2	1	Expired	Yes	1	No
905083	55-64	white	Not Specified	Male	Yes	Yes	No	Yes	No	30.9633	No	No	No		No	No	No	No	Yes	No	No	Yes	No	129	84	98.8	118	20	90	30		57.1139	190.38		0	2	No		No		No	3.90764	3.90764	1	4	Home or Self Care	No		No
905084	45-54	black	Hispanic/Latino	Male	Yes	Yes	No	No	No	32	No	No	No		No	No	No	Yes	No	No	No	No	No	168	100	98.6	68	20	98	33		99.9093	302.755		0	0	No		No		No	25.0722	5.25764	2	25	Home or Self Care	No		No
905086	55-64	declined_race	Not Specified	Female	Yes	No	Yes	No	No	29.8	No	No	Yes		Yes	No	No	Yes	Yes	No	No	No	No	128	84	99.5	77	25	97			87.1016		-11	0	0	No		No		No	27.1069	0.880556	2	27	Home or Self Care	No		No
905087	45-54	declined_race	Hispanic/Latino	Male	No	No	No	No	No			No	No		No	No	No	No	No	No	No	No	No	176	107	99	117	24	91	27		59.3506	219.817		0	0	No		No		No	0.893056	0.893056	1	1	Home or Self Care	No		No
905088	55-64	black	Not Hispanic/Latino	Male	Yes	No	Yes	No	No	31.5568	No	No	Yes		Yes	No	No	Yes	No	No	No	No	No	112	71	99.7	106	16	95	21		73.0853	348.025		0	0	No		No		No	31.5479	0.631944	4	31	Home or Self Care	No		No
905089	75-84	declined_race	Not Specified	Male	Yes	Yes	No	No	No	29.7234	No	No	No		No	No	No	No	Yes	No	No	Yes	No	104	71	98.2	68	8	95	80	54	73.0853	91.3566	-7	0	1	Yes	4	Yes	5	No	5.53194	5.53194	1	6	Expired	Yes	6	No
905090	75-84	white	Not Hispanic/Latino	Female	Yes	No	No	No	No	14.328	No	No	Yes		No	No	No	No	Yes	No	No	No	No	116	47	97.5	85	22	81	80		44.6328	55.791	2914176	0	0	No		No		No	2.96319	2.96319	1	3	Expired	Yes	3	No
905095
905096	20-44	other_race	Hispanic/Latino	Female	Yes	No	No	No	No	30.4952	No	No	No		No	No	No	No	Yes	No	No	No	No	163	122	98.6	105	20	99			126.009			0	0	No		No		No	4.89028	4.89028	1	5	Home or Self Care	No		No
905098	45-54	declined_race	Not Specified	Female	No	No	No	No	No			No	No		No	No	No	No	No	No	No	No	No	130	83	99.1	105	26	99	80		126.009	157.511		0	1	No		No		No	0.969444	0.969444	1	1	ED Dismiss - Diverted Elsewhere	No		No
905099	75-84	declined_race	Not Specified	Male	Yes	Yes	No	Yes	Yes	24.6954	No	No	No		No	No	No	Yes	Yes	No	No	Yes	No	152	77	100.2	98	18	94	33		68.5778	207.812	-3	0	0	No		No		No	37.025	5.06597	3	37	Home-Health Care Svc	No		No
905108	75-84	declined_race	Not Specified	Male	Yes	Yes	Yes	Yes	No	33.0151	No	No	No		Yes	No	No	Yes	Yes	No	No	Yes	No	100	55	99.1	63	17	90	80		57.1139	71.3924		0	0	No		No		No	10.1069	10.1069	1	10	Skilled Nursing Facility	No		No
905116
905117
905118	20-44	other_race	Hispanic/Latino	Male	No	No	No	No	No	27.8027	No	No	No		No	No	No	No	No	No	No	Yes	No	154	91	99.8	114	30	90			57.1139		-5	0	0	No		No		No	2.21597	2.21597	1	2	Home or Self Care	No		No
905119	20-44	declined_race	Not Hispanic/Latino	Male	No	No	No	No	No	19.5441	No	No	No		No	Yes	No	No	Yes	No	No	Yes	No	125	81	99.4	117	20	99	80		126.009	157.511		0	1	No		No		No	39.1118	39.1118	1	39	Rehab Facility	No		No
905120	65-74	declined_race	Not Specified	Male	No	No	No	No	No	23.4759	No	No	No		No	No	No	No	No	No	No	Yes	No	115	75	97.7	88	20	95	33		73.0853	221.471	-7	0	1	No		No		No	4.24028	4.24028	1	4	Home or Self Care	No		No
905121	0-19	other_race	Hispanic/Latino	Female	No	No	No	No	No	26.7943	No	No	No		No	No	No	No	No	No	No	No	No	108	72	98.2	89	20	98	24		99.9093	416.289	-7	0	0	No		No		No	42.1944	2.03264	2	42	Home or Self Care	No		No
905122	45-54	other_race	Not Hispanic/Latino	Male	No	No	No	No	No	27.2058	No	No	No		No	No	No	No	No	No	No	No	No	135	59	97.9	60	20	99			126.009			0	0	No		No		No	2.87431	2.87431	1	3	Home or Self Care	No		No
905123	45-54	other_race	Hispanic/Latino	Male	No	No	No	No	No			No	No		No	No	No	No	No	No	No	Yes	No	151	68	99	107	19	91	21		59.3506	282.622		0	0	No		No		No	4.10625	4.10625	1	4	Home or Self Care	No		No
905124	45-54	declined_race	Not Specified	Male	No	No	No	No	No	30.0471	No	No	No		No	No	No	No	Yes	No	No	Yes	No	159	89	99.9	105	40	92	21		61.9258	294.885		0	0	No		No		No	3.23125	3.23125	1	3	Home or Self Care	No		No
905125	75-84	other_race	Hispanic/Latino	Male	Yes	Yes	No	No	No	28.4875	No	No	No		Yes	No	No	Yes	Yes	No	No	Yes	Yes	164	83	100	99	24	86	33	117	50.3506	152.577	-3	0	1	Yes	1	No		No	2.37778	2.37778	1	3	Expired	Yes	3	No
905127	55-64	other_race	Hispanic/Latino	Male	Yes	No	No	No	No	38.882	Yes	No	No		Yes	No	Yes	No	Yes	No	No	Yes	No	111	80	99.5	68	22	92	39	221	61.9258	158.784		0	0	Yes	2	No		No	8.35347	8.35347	1	9	Expired	Yes	9	No
905128	65-74	declined_race	Not Specified	Female	Yes	Yes	No	No	No	37.6195	Yes	No	No		No	No	No	No	Yes	No	No	Yes	No	127	65	98.6	83	24	73	80	52	38.4054	48.0067		0	0	No		No		No	5.68125	5.68125	1	6	Expired	Yes	6	No
905130	20-44	black	Not Hispanic/Latino	Male	No	Yes	No	No	No	21.0174	No	No	No		No	No	No	No	Yes	No	No	Yes	No							39	128			-2	0	0	Yes	0	No		No	6.50069	6.50069	1	6	Home or Self Care	No		No
905132	20-44	other_race	Not Hispanic/Latino	Male	No	No	No	No	No	17.8358	No	No	No		No	No	No	No	No	No	No	No	No	120	73	98.1	106	16	100	21		166.793	794.255		0	0	No		No		No	10.3118	10.3118	1	10	Home or Self Care	No		No
905133
905134
905135	55-64	other_race	Hispanic/Latino	Male	No	No	No	No	No	177.965	Yes	No	No		No	No	No	No	Yes	No	No	Yes	No	113	66	99	132	32	88	80	47	53.3816	66.727	-7	0	0	No		No		No	3.35625	3.35625	1	3	Expired	Yes	3	No
905136	55-64	white	Not Hispanic/Latino	Female	No	No	No	No	No	196.233	Yes	No	No		No	No	No	No	No	No	No	Yes	No	121	76	99	83	18	94	21		68.5778	326.561	-5	0	0	No		No		No	9.02778	0.256944	2	9	Home or Self Care	No		No
905137
905138	55-64	other_race	Hispanic/Latino	Male	Yes	No	No	No	No	38.4417	Yes	No	No		Yes	No	No	No	Yes	No	No	No	No	119	79	100.2	105	18	93			64.9469			0	0	No		No		No	3.12708	3.12708	1	3	Home or Self Care	No		No
905139
905149	>=85	black	Not Hispanic/Latino	Male	Yes	No	No	Yes	No	25.321	No	No	No		No	No	No	No	Yes	No	No	No	No	121	69	99.1	89	20	99	80		126.009	157.511	2914174	0	1	No		No		No	17.1347	17.1347	1	17	Rehab Facility	No		No
905152
905158	20-44	declined_race	Not Specified	Male	No	Yes	No	No	No			No	No		No	No	No	No	Yes	No	No	No	No	99	67	99.6	84	18	96	21		78.9425	375.917		0	0	No		No		No	1.01111	1.01111	1	1	Home or Self Care	No		No
905165
905181	55-64	black	Not Hispanic/Latino	Male	No	No	No	No	No	38.6967	Yes	No	No		Yes	No	No	No	No	No	No	No	No	169	103	102.3	109	18	97			87.1016			0	0	No		No		No	13.734	13.734	1	14	Home or Self Care	No		No
905188
905194	55-64	black	Not Specified	Male	No	Yes	No	No	No	28.1067	No	No	No		Yes	No	No	No	Yes	No	No	No	No	93	58	97.4	78	18	100	21		166.793	794.255		0	0	No		No		No	22.1472	22.1472	1	22	Home-Health Care Svc	No		No
905206	65-74	white	Hispanic/Latino	Female	Yes	Yes	Yes	No	No	28.1	No	No	Yes		No	Yes	No	Yes	Yes	No	No	Yes	No	134	71	101.9	113	20	91	21		59.3506	282.622	-7	0	0	No		No		No	7.63125	7.63125	1	7	Skilled Nursing Facility	No		No
905207
905208	75-84	other_race	Hispanic/Latino	Female	Yes	Yes	No	No	No	32.5139	No	No	No		Yes	No	No	Yes	No	No	No	Yes	No	125	75	100.2	73	18	92			61.9258			0	0	No		No		No	7.92639	1.97986	2	8	Skilled Nursing Facility	No		No
905210
905212
905214	75-84	black	Hispanic/Latino	Female	Yes	Yes	No	Yes	No	36.2891	Yes	No	No		Yes	No	No	Yes	Yes	No	No	Yes	Yes	135	67	100.9	109	22	86	27		50.3506	186.484		0	0	No		No		No	5.01042	5.01042	1	5	Home-Health Care Svc	No		No
905215	>=85	declined_race	Not Specified	Female	Yes	No	Yes	No	No	20.99	No	No	No		Yes	No	No	No	No	No	No	Yes	No	126	72	98.9	78	28	90	21	84	57.1139	271.971	-6	0	2	No		No		No	8.94306	8.94306	1	9	Home-Health Care Svc	No		No
905216	45-54	declined_race	Hispanic/Latino	Female	No	No	No	No	Yes	37.1228	Yes	No	No		No	No	No	No	Yes	No	No	Yes	No	110	77	100.4	118	16	96	30		78.9425	263.142	-21	0	0	No		No		No	15.225	15.225	1	15	Home or Self Care	No		No
905221	75-84	declined_race	Not Specified	Female	Yes	No	No	No	No	28.3392	No	No	No		No	No	No	Yes	Yes	No	No	Yes	No	125	73	97.9	115	24	96	80	59	78.9425	98.6782	-7	0	0	No		No		No	5.36111	5.36111	1	6	Expired	Yes	6	No
905222
905224	>=85	white	Hispanic/Latino	Female	Yes	Yes	No	Yes	Yes	25.9712	No	No	No		Yes	Yes	No	Yes	No	No	No	No	No	106	58	100.7	85	22	98	33		99.9093	302.755		0	1	No		No		No	7.11042	4.09167	2	7	Expired	Yes	7	No
905225	75-84	other_race	Not Hispanic/Latino	Female	Yes	Yes	No	Yes	No	36.4195	Yes	No	Yes		Yes	No	No	Yes	No	No	No	Yes	No	116	60	100.2	71	22	92	80		61.9258	77.4073	-6	0	0	No		No		No	1.43472	1.43472	1	1	Expired	Yes	1	No
905227	55-64	other_race	Hispanic/Latino	Male	Yes	Yes	No	Yes	No	23.6927	No	No	No		Yes	No	Yes	Yes	Yes	No	No	No	No	159	98	99.1	99	20	90	27	64	57.1139	211.533		0	0	No		No		No	32.016	32.016	1	32	Skilled Nursing Facility	No		No
905228	75-84	other_race	Hispanic/Latino	Male	Yes	No	No	No	No	25.6	No	No	No		No	No	No	No	Yes	No	No	No	No	115	70	98.6	107	24	85	80		49.0276	61.2845		0	0	No		No		No	12.0382	12.0382	1	12	Home-Health Care Svc	No		No
905229
905231	55-64	declined_race	Not Specified	Female	Yes	Yes	Yes	No	No	23.8184	No	No	No		Yes	No	No	Yes	No	No	No	Yes	No	147	78	98.8	99	22	94	27		68.5778	253.992		0	1	No		No		No	8.12708	8.12708	1	8	Home or Self Care	No		No
905232
905236
905239	>=85	other_race	Hispanic/Latino	Male	Yes	Yes	No	No	No	19.3399	No	No	Yes		No	No	No	Yes	Yes	No	No	No	No	128	74	99.5	90	18	97			87.1016		-31	0	0	No		No		No	7.77431	7.40903	2	8	Expired	Yes	8	No
905241	65-74	other_race	Hispanic/Latino	Female	Yes	Yes	No	No	No	30.9055	No	No	No		Yes	No	No	Yes	Yes	No	No	Yes	Yes	154	70	97.7	88	20	98			99.9093		-14	0	0	No		No		No	6.49653	6.49653	1	6	Home or Self Care	No		No
905242
905243	>=85	declined_race	Not Specified	Male	Yes	Yes	No	No	No	23.4	No	No	No		No	No	No	Yes	Yes	No	No	Yes	Yes	114	75	99.3	101	16	94	27		68.5778	253.992		0	0	No		No		No	4.79306	4.79306	1	4	Skilled Nursing Facility	No		No
905245
905247
905249	>=85	white	Hispanic/Latino	Male	Yes	Yes	No	Yes	No	32.1	No	No	Yes		Yes	Yes	Yes	Yes	Yes	No	No	No	Yes	173	88	102.9	99	17	88	80		53.3816	66.727	-3	0	0	No		No		No	41.7486	1.58403	2	41	Home or Self Care	No		No
905250	75-84	other_race	Hispanic/Latino	Male	Yes	Yes	No	Yes	No	33.6	No	No	Yes		No	No	Yes	Yes	Yes	No	No	No	No	99	61	99	138	35	55	21		29.5544	140.735	-5	0	0	No		No		No	2.21806	2.11389	2	2	Expired	Yes	2	No
905251	75-84	white	Hispanic/Latino	Female	Yes	Yes	No	No	No	26.4735	No	No	Yes		No	No	No	Yes	No	No	No	No	No	108	67	99.1	103	28	92	21		61.9258	294.885	-7	0	0	No		No		No	3.23264	3.23264	1	3	Home-Health Care Svc	No		No
905253	20-44	white	Hispanic/Latino	Female	No	No	No	No	No	37.9899	Yes	No	No		No	No	No	No	No	No	No	No	No	116	63	98.1	116	18	100			166.793			0	0	No		No		No	5.11875	0.332639	3	5	Home or Self Care	No		No
905256	75-84	declined_race	Hispanic/Latino	Female	Yes	Yes	No	No	No	28.2446	No	No	No		Yes	No	No	Yes	Yes	No	No	Yes	Yes	150	65	99.5	91	28	96	36		78.9425	219.285	-14	0	1	No		No		No	7.01319	7.01319	1	7	Home or Self Care	No		No
905258
905259	>=85	declined_race	Not Specified	Male	Yes	No	No	Yes	No	28.5	No	No	No		Yes	No	No	No	Yes	No	No	No	Yes	95	64	97.5	93	18	100	100	249	166.793	166.793		0	0	Yes	0	No		No	1.42222	1.42222	1	2	Expired	Yes	2	No
905263	75-84	declined_race	Not Specified	Female	Yes	Yes	No	No	No	23.7	No	No	No		Yes	No	No	Yes	Yes	No	No	Yes	Yes	144	76	99.5	87	20	81	80		44.6328	55.791		0	0	No		No		No	4.28333	4.28333	1	4	Expired	Yes	4	No
905267
905276	55-64	white	Hispanic/Latino	Male	No	No	No	No	No	22.8565	No	No	No		No	No	No	Yes	No	No	No	Yes	No	111	76	98.1	80	18	94	80		68.5778	85.7223	-5	0	0	No		No		No	36.4	12.0847	2	36	Home or Self Care	No		No
905278	55-64	declined_race	Hispanic/Latino	Female	No	No	No	No	No	30.7	No	No	No		Yes	No	Yes	No	No	No	No	Yes	No	100	66	101.8	80	18	98			99.9093			0	0	No		No		No	8.06389	0.363889	3	8	Home or Self Care	No		No
905280	>=85	other_race	Not Specified	Female	Yes	No	No	No	No	26.7031	No	No	No		Yes	No	No	No	No	No	No	Yes	No	126	75	99.1	85	18	95	80		73.0853	91.3566	-7	0	0	No		No		No	4.88889	4.05972	2	4	Expired	Yes	4	No
905299	>=85	white	Not Hispanic/Latino	Male	Yes	Yes	No	Yes	No	25.7908	No	No	No		No	No	No	Yes	Yes	No	No	No	No	105	71	98.2	115	24	99	39		126.009	323.099	-11	0	0	No		No		No	7.89792	7.89792	1	8	Skilled Nursing Facility	No		No
905314
905322	>=85	white	Not Specified	Female	Yes	No	No	No	No	38.2373	Yes	Yes	Yes		Yes	No	Yes	No	Yes	No	No	Yes	No	144	86	98.1	113	16	95	21		73.0853	348.025		0	1	No		No		No	8.08889	8.08889	1	8	Skilled Nursing Facility	No		No
905323	55-64	other_race	Hispanic/Latino	Male	Yes	Yes	Yes	No	No	25.3209	No	No	No		Yes	No	Yes	Yes	Yes	No	No	Yes	Yes	120	89	99.1	103	16	95	80	66	73.0853	91.3566		0	0	Yes	2	No		No	23.9646	23.9646	1	24	Home or Self Care	No		No
905324
905325	65-74	other_race	Hispanic/Latino	Female	Yes	No	No	No	No	39.2	Yes	No	Yes		No	Yes	Yes	Yes	Yes	No	No	No	No	153	88	102.7	91	20	98	30		99.9093	333.031	-20	0	0	No		No		No	23.0188	7.75625	2	24	Home or Self Care	No		No
905326	55-64	other_race	Hispanic/Latino	Female	No	No	No	No	No	26.1778	No	No	No		No	No	No	No	No	No	No	Yes	No	128	79	98.8	92	18	92	27		61.9258	229.355	-4	0	0	No		No		No	8.61736	8.61736	1	9	Home or Self Care	No		No
905327	20-44	other_race	Hispanic/Latino	Female	No	No	No	No	No	29.6	No	No	No		No	No	No	No	No	No	No	No	No	144	98	99.1	78	18	98			99.9093			0	0	No		No		No	2.17778	2.17778	1	2	Home or Self Care	No		No
905329	75-84	white	Hispanic/Latino	Female	Yes	Yes	Yes	Yes	No	23.3	No	No	No		No	Yes	No	Yes	Yes	No	No	No	No	130	81	98.1	90	24	97	80	147	87.1016	108.877	-1	0	0	No		No		No	8.58958	3.7375	2	9	Expired	Yes	9	No
905330	>=85	declined_race	Not Specified	Male	Yes	Yes	Yes	No	No	26.4	No	No	No		Yes	No	No	Yes	Yes	No	No	Yes	No	131	86	98.2	78	20	97			87.1016		2914173	0	0	No		No		No	21.5146	1.00833	3	22	Expired	Yes	22	No
905331	65-74	white	Not Hispanic/Latino	Male	Yes	Yes	No	No	No	24.8607	No	No	No		No	Yes	No	No	Yes	No	No	Yes	No	121	79	98.1	63	24	96	27		78.9425	292.38	-7	0	0	No		No		No	12.8993	12.8993	1	13	Home-Health Care Svc	No		No
905335	55-64	other_race	Not Hispanic/Latino	Female	Yes	No	No	No	No	43.8704	Yes	No	Yes		No	No	No	No	No	No	No	Yes	No	125	57	98.1	74	16	87			51.7943		-15	0	0	No		No		No	6.87431	6.87431	1	7	Home or Self Care	No		No
905339	75-84	other_race	Hispanic/Latino	Female	Yes	Yes	Yes	Yes	No	36.7306	Yes	No	No		No	No	No	Yes	Yes	No	No	Yes	No	123	70	98.6	92	20	98		236	99.9093			0	0	Yes	3	No		Yes	47.3148	47.3148	1		Home or Self Care	No		No
905340	65-74	other_race	Hispanic/Latino	Female	Yes	Yes	No	No	No	30.2423	No	No	No		Yes	Yes	No	Yes	No	No	No	Yes	No	149	79	99	97	18	92	33		61.9258	187.654	-14	0	0	No		No		No	1.93681	1.93681	1	2	Hospice/Medical Facility	No		Yes
905341	45-54	other_race	Hispanic/Latino	Male	Yes	No	No	No	Yes	25.077	No	No	No		No	No	No	No	No	No	No	No	No	111	73	97.9	118	18	100	21		166.793	794.255		0	3	No		No		No	7.08125	7.08125	1	7	Home or Self Care	No		No
905344	65-74	other_race	Hispanic/Latino	Male	Yes	No	No	No	No	22.8444	No	No	No		No	No	No	Yes	Yes	No	No	Yes	No	136	87	97.7	92	16	98	21		99.9093	475.759		0	0	No		No		No	10.0208	2.03403	2	10	Home-Health Care Svc	No		No
905345
905348	65-74	declined_race	Hispanic/Latino	Male	Yes	No	Yes	No	No			No	Yes		Yes	No	No	Yes	No	No	No	Yes	No	144	87	98.7	99	16	90	21	79	57.1139	271.971		0	0	No		No		No	4.18611	4.18611	1	4	Home or Self Care	No		No
905352	75-84	other_race	Not Specified	Male	No	No	No	No	No	20.8	No	No	No		No	No	No	No	Yes	No	No	No	Yes	118	89	98.8	90	19	96			78.9425			0	0	No		No		No	0.773611	0.773611	1	1	Home or Self Care	No		No
905354
905355
905356	75-84	declined_race	Not Specified	Female	Yes	Yes	No	No	No	34.2047	No	No	No		No	No	No	No	Yes	No	No	Yes	No	144	76	99.5	71	18	92	27		61.9258	229.355	-7	0	0	No		No		No	2.91944	2.91944	1	3	Home or Self Care	No		No
905357
905359
905362	>=85	declined_race	Not Specified	Female	No	Yes	No	No	No	20.2405	No	No	No		No	No	No	No	Yes	No	No	Yes	No	104	57	99	94	18	98	80		99.9093	124.887		0	0	No		No		No	4.16875	4.16875	1	4	Expired	Yes	4	No
905363	65-74	white	Not Hispanic/Latino	Female	Yes	No	No	No	No	22.3907	No	No	Yes		Yes	Yes	No	No	No	No	No	No	No	100	67	98.4	176	22	99			126.009			0	4	No		No		No	7.30764	7.30764	1	7	Skilled Nursing Facility	No		No
905366	65-74	other_race	Hispanic/Latino	Male	Yes	No	No	No	No			No	Yes		Yes	No	No	No	No	No	No	Yes	No	146	78	99.3	108	22	94	33		68.5778	207.812	-7	0	0	No		No		No	2.13819	2.13819	1	2	Home or Self Care	No		No
905367	>=85	declined_race	Not Specified	Female	Yes	Yes	No	No	No	30.8888	No	No	Yes		Yes	No	No	Yes	Yes	No	No	Yes	No	104	67	97.5	75	28	92	80		61.9258	77.4073		0	0	No		No		No	8.79653	8.79653	1	9	Skilled Nursing Facility	No		No
905368	>=85	declined_race	Hispanic/Latino	Female	Yes	No	No	No	No	22.0457	No	No	Yes		Yes	No	No	No	No	No	No	No	No	94	62	97.7	95	24	65	80	204	33.9289	42.4111		0	0	No		No		No	13.4924	13.4924	1	14	Expired	Yes	14	No
905370
905371
905372	45-54	black	Not Hispanic/Latino	Female	No	No	No	No	No	24.0018	No	No	No		No	No	No	No	Yes	No	No	No	No	118	80	97.7	88	20	97	21		87.1016	414.769	-4	0	0	No		No		No	16.1625	16.1625	1	16	Home or Self Care	No		No
905374	65-74	declined_race	Hispanic/Latino	Male	Yes	No	No	No	No	40.0547	Yes	No	No		No	Yes	No	Yes	No	No	No	No	No	129	79	99.1	92	18	96	21		78.9425	375.917		0	0	No		No		No	2.35417	2.35417	1	2	Skilled Nursing Facility	No		No
905375	>=85	other_race	Hispanic/Latino	Male	Yes	Yes	No	No	No	23.4098	No	No	No		Yes	No	No	Yes	Yes	No	No	Yes	No	120	62	100	125	22	95	30		73.0853	243.618	-5	0	0	No		No		No	14.6465	9.14722	2	15	Expired	Yes	15	No
905377
905379	55-64	black	Hispanic/Latino	Male	No	No	No	No	No			No	No		No	No	No	No	Yes	No	No	No	Yes	115	73	100.2	101	36	90	33		57.1139	173.072	-14	0	0	No		No		No	5.95069	5.95069	1	6	Home or Self Care	No		No
905380	>=85	other_race	Hispanic/Latino	Male	Yes	No	No	No	No	18.1598	No	No	No		Yes	No	No	No	Yes	No	No	Yes	No	124	70	97.9	64	20	100	80		166.793	208.492	-10	0	1	No		No		No	6.03333	6.03333	1	6	Skilled Nursing Facility	No		No
905381	55-64	other_race	Hispanic/Latino	Male	No	No	No	No	No	26.791	No	No	No		No	No	No	No	Yes	No	No	Yes	No	103	62	98.8	113	28	75	80		39.7461	49.6827	-4	0	0	No		No		No	11.6285	11.6285	1	11	Home-Health Care Svc	No		No
905382	45-54	white	Hispanic/Latino	Male	Yes	No	No	No	No	26.581	No	No	No		Yes	No	No	Yes	No	No	No	Yes	No	131	85	98.3	89	30	93	27		64.9469	240.544		0	0	No		No		No	3.18889	3.18889	1	3	Home or Self Care	No		No
905383
905384
905385	65-74	black	Hispanic/Latino	Male	Yes	No	Yes	No	No	25.3489	No	No	Yes		Yes	No	No	Yes	Yes	No	No	No	Yes	119	69	99.9	87	18	95			73.0853		-6	0	0	No		No		No	2.30556	2.30556	1	3	Home or Self Care	No		No
905386	75-84	black	Hispanic/Latino	Female	Yes	Yes	Yes	Yes	No	37.3	Yes	No	Yes		Yes	No	No	Yes	Yes	No	No	Yes	Yes	86	57	100.9	86	22	89	21		55.1418	262.58	-2	0	0	No		No		No	6.03056	6.03056	1	6	Home-Health Care Svc	No		No
905387
905388	75-84	white	Not Hispanic/Latino	Female	No	No	No	No	No	38.2931	Yes	No	No		No	No	No	No	Yes	No	No	Yes	No	132	74	98.2	80	20	100	66		166.793	252.717		0	0	No		No		No	6.09375	6.09375	1	6	Expired	Yes	6	No
905389
905390
905391	75-84	white	Hispanic/Latino	Female	Yes	No	No	No	No	25.8961	No	No	No		No	No	Yes	Yes	Yes	No	No	Yes	No	138	93	100	166	20	91	33	278	59.3506	179.85	-6	0	1	Yes	3	Yes	8	No	16.6944	16.6944	1	17	Skilled Nursing Facility	No		No
905392
905393	75-84	other_race	Hispanic/Latino	Female	No	No	No	No	No	21.3687	No	No	No		No	No	No	No	Yes	No	No	No	Yes	135	84	97.3	80	18	96	33	61	78.9425	239.22		0	1	No		No		No	9.1625	7.20347	2	10	Expired	Yes	10	No
905394	>=85	other_race	Hispanic/Latino	Female	Yes	No	Yes	Yes	No	30.8	No	No	No		Yes	No	No	Yes	Yes	No	No	No	No	153	72	97.3	67	17	85			49.0276			0	0	No		No		No	13.1167	13.1167	1	13	Home or Self Care	No		No
905395	75-84	white	Hispanic/Latino	Male	No	No	No	No	No	19.9434	No	No	Yes		No	No	No	No	Yes	No	No	No	Yes	118	72	97.5	110	21	96	80	96	78.9425	98.6782	-1	0	0	No		No		No	8.75	8.75	1	9	Expired	Yes	9	No
905396
905397
905398	75-84	declined_race	Not Specified	Female	Yes	Yes	No	No	No	38.3	Yes	No	No		No	No	No	No	Yes	No	No	No	No	103	54	97.9	99	18	98	21		99.9093	475.759		0	0	No		No		No	7.15069	7.15069	1	7	Home or Self Care	No		No
905399
905401	65-74	black	Not Hispanic/Latino	Male	No	No	No	No	No	21.4	No	No	No		No	No	No	No	No	No	No	No	No	129	83	98.1	69	25	97		268	87.1016		-7	0	1	No		No		No	2.09514	2.09514	1	2	Expired	Yes	2	No
905402	55-64	declined_race	Not Specified	Female	Yes	No	No	No	No			No	No		No	No	No	No	Yes	No	No	Yes	No	156	77	102.9	112	20	94	27		68.5778	253.992		0	0	No		No		No	4.73819	4.73819	1	5	Home or Self Care	No		No
905403	>=85	black	Not Hispanic/Latino	Male	Yes	Yes	No	No	No	23.8262	No	No	No		Yes	No	Yes	Yes	Yes	No	No	Yes	No	124	77	100.9	117	16	94	39		68.5778	175.841		0	-6	No		No		No	2.94653	5.67986	2	2	Home or Self Care	No		No
905405	>=85	declined_race	Not Specified	Female	Yes	No	No	No	No	20.4127	No	No	No		Yes	No	No	No	Yes	No	No	No	No	148	66	98.1	107	18	93	30		64.9469	216.49	-5	0	0	No		No		No	29.8215	8.57153	2	30	Skilled Nursing Facility	No		No
905408
905409	>=85	white	Hispanic/Latino	Male	Yes	No	No	No	No	19.5801	No	No	No		Yes	No	No	No	No	No	No	No	No	167	74	97.4	83	20	94	21		68.5778	326.561	2914174	0	1	No		No		No	4.32847	4.32847	1	4	Skilled Nursing Facility	No		No
905413	75-84	declined_race	Hispanic/Latino	Female	Yes	Yes	No	No	No	48.4505	Yes	No	Yes		Yes	No	Yes	Yes	No	No	No	Yes	No	100	50	99.7	112	20	96	80	76	78.9425	98.6782		0	0	No		No		No	13.225	13.225	1	13	Home or Self Care	No		No
905414	65-74	white	Not Hispanic/Latino	Female	No	Yes	Yes	No	No	31.0997	No	No	No		No	Yes	No	Yes	Yes	No	Yes	No	No	159	89	97.3	91	20	98	39		99.9093	256.178		0	0	No		No		Yes	45.3912	45.3912	1			No		No
905417	75-84	black	Hispanic/Latino	Male	No	No	No	No	No	17.6357	No	No	No		No	No	Yes	No	Yes	No	No	Yes	No	150	90	98.8	110	28	93	80	101	64.9469	81.1836		0	1	No		No		No	8.55556	8.55556	1	9	Expired	Yes	9	No
905418	75-84	declined_race	Hispanic/Latino	Male	Yes	Yes	No	No	No	23.7	No	No	No		No	No	No	No	Yes	No	No	No	No	95	61	100.7	129	36	97	80		87.1016	108.877		0	0	No		No		No	7.8125	1.83264	2	8	Expired	Yes	8	No
905420
905424	65-74	declined_race	Hispanic/Latino	Female	Yes	Yes	No	No	No	25.7989	No	No	No		No	No	No	Yes	Yes	No	No	Yes	No	122	81	98.6	88	20	96	27		78.9425	292.38		0	0	No		No		No	7.25903	7.25903	1	7	Hospice/Medical Facility	No		Yes
905434	45-54	declined_race	Not Specified	Female	Yes	Yes	No	No	No	74.2	Yes	No	Yes		No	No	No	No	No	No	No	No	No	144	81	98.2	98	22	96	33		78.9425	239.22		0	0	No		No		No	1.91389	1.91389	1	2	Home-Health Care Svc	No		No
905435
905440
905442	55-64	black	Hispanic/Latino	Male	Yes	Yes	No	No	No			No	No		Yes	No	No	Yes	Yes	No	No	Yes	No	170	85	101.9	83	20	92	21		61.9258	294.885	-12	0	1	No		No		No	8.04514	8.04514	1	8	Home or Self Care	No		No
905443
905445	75-84	other_race	Hispanic/Latino	Female	No	No	No	No	No	24.6	No	No	No		No	No	No	No	No	No	No	No	No	91	56	98.8	94	18	98		229	99.9093		-4	0	0	No		No		No	0.925694	0.925694	1	0	Expired	Yes	0	No
905448	55-64	white	Hispanic/Latino	Female	No	No	No	No	No			No	No		No	No	No	No	No	No	No	Yes	No	125	75	99.3	71	20	94	27		68.5778	253.992		0	0	No		No		No	13.0139	13.0139	1	13	Home or Self Care	No		No
905454	45-54	white	Hispanic/Latino	Female	Yes	Yes	No	No	No	35.1566	Yes	No	No		No	No	No	Yes	No	No	No	Yes	No	123	78	98.1	97	18	97	21		87.1016	414.769		0	-1	No		No		No	2.05069	2.05069	1	2	Home or Self Care	No		No
905455	65-74	other_race	Hispanic/Latino	Female	Yes	No	No	No	No	27.4436	No	No	No		No	No	No	No	Yes	No	No	No	No	87	50	98.4	100	20	60	100	237	31.6203	31.6203	-4	0	0	Yes	0	No		No	0.495139	0.495139	1	1	Expired	Yes	1	No
905459	55-64	black	Not Hispanic/Latino	Male	Yes	Yes	No	No	No	223.191	Yes	No	No		No	No	No	No	No	No	No	No	No	120	79	99.1	77	18	93	30		64.9469	216.49	-7	0	-1	No		No		No	8.77639	2.27847	2	8	Home or Self Care	No		No
905460	45-54	declined_race	Not Specified	Male	No	Yes	No	No	No	32.957	No	No	No		No	No	No	No	Yes	No	No	Yes	Yes	144	87	102.6	102	17	90	27		57.1139	211.533	-9	0	0	No		No		No	6.67431	6.67431	1	6	Home or Self Care	No		No
905462	>=85	white	Hispanic/Latino	Male	Yes	No	No	No	No	24.9	No	No	No		No	No	No	Yes	No	No	No	No	No	110	71	97.3	88	16	100	33		166.793	505.435		0	0	Yes	1	No		No	1.03681	1.03681	1	1	Expired in Medical Facility	Yes	1	No
905467
905472	65-74	declined_race	Not Specified	Male	Yes	Yes	Yes	Yes	No	28.5448	No	No	No		No	No	No	No	Yes	No	No	No	Yes	129	75	98.4	89	28	80		60	43.7042		-31	0	1	Yes	1	No		No	1.58264	1.58264	1	1	Expired	Yes	1	No
905480	>=85	white	Hispanic/Latino	Male	Yes	No	Yes	Yes	Yes	22.6642	No	No	No		No	No	No	Yes	Yes	No	No	Yes	Yes	144	92	99.4	143	33	57	80	108	30.3567	37.9458	-1	0	0	Yes	0	No		No	4.57014	4.57014	1	5	Expired	Yes	5	No
905483	65-74	black	Not Hispanic/Latino	Male	Yes	Yes	Yes	Yes	Yes	28.1914	No	No	No		Yes	No	Yes	Yes	Yes	No	No	No	No	91	69	98.4	89	15	96	21		78.9425	375.917		0	1	No		No		No	7.18819	7.18819	1	7	Home-Health Care Svc	No		No
905484	20-44	declined_race	Hispanic/Latino	Male	No	No	No	No	No	53.2126	Yes	No	No		No	No	No	No	Yes	No	No	No	No	128	79	102	141	24	95	21		73.0853	348.025		0	0	No		No		No	34.1319	34.1319	1	34	Skilled Nursing Facility	No		No
905485	55-64	black	Not Hispanic/Latino	Male	Yes	Yes	No	No	No	35.4632	Yes	No	No		No	No	Yes	No	No	No	No	No	No	128	90	98.8	110	18	95	21		73.0853	348.025	-2	0	1	No		No		No	17.1132	4.11389	2	17	Hospice/Medical Facility	No		Yes
905486
905488
905490	65-74	other_race	Hispanic/Latino	Female	Yes	No	No	No	No			No	Yes		Yes	No	No	Yes	Yes	No	No	Yes	No	145	82	100.9	92	18	80			43.7042		-21	0	0	No		No		No	1.26875	1.26875	1	2	Expired	Yes	2	No
905494	65-74	other_race	Hispanic/Latino	Male	No	Yes	No	No	No			No	No		No	No	No	No	Yes	No	No	Yes	No	115	73	98.2	123	28	71	80		37.1681	46.4602		0	0	No		No		No	6.6	6.6	1	6	Expired in Medical Facility	Yes	6	No
905498	65-74	other_race	Hispanic/Latino	Male	Yes	No	Yes	Yes	No	24.7493	No	No	No		No	No	No	Yes	Yes	No	No	Yes	No	117	68	103.1	126	22	97	80		87.1016	108.877		0	0	No		No		No	4.49583	4.49583	1	5	Expired	Yes	5	No
905502
905503	65-74	declined_race	Not Specified	Female	Yes	Yes	No	No	No	23.3139	No	No	No		Yes	No	No	Yes	No	No	No	No	No	159	109	97.5	131	28	93	21		64.9469	309.271		0	0	No		No		No	5.91319	5.91319	1	6	Skilled Nursing Facility	No		No
905509
905516	65-74	black	Hispanic/Latino	Female	Yes	Yes	No	No	No	35.4506	Yes	No	No		Yes	No	No	Yes	Yes	No	No	Yes	No	128	73	100.4	94	18	96	30	64	78.9425	263.142	-5	0	1	Yes	2	No		No	8.94444	8.94444	1	9	Expired	Yes	9	No
905523	75-84	black	Not Specified	Male	Yes	Yes	No	No	No	24.1695	No	No	No		No	No	No	Yes	Yes	No	No	Yes	No	104	70	99.3	125	22	98	80		99.9093	124.887		0	0	No		No		No	5.30069	5.30069	1	5	Expired	Yes	5	No
905524
905534	45-54	declined_race	Hispanic/Latino	Male	No	No	No	No	No	36.0371	Yes	No	No		No	No	No	Yes	Yes	No	No	Yes	Yes	123	79	98.9	123	18	91	21		59.3506	282.622	-9	0	1	No		No		No	6.01319	6.01319	1	6		No		No
905539	75-84	american_indian_alaskan_native	Hispanic/Latino	Male	Yes	No	No	No	No	38.5436	Yes	No	No		Yes	No	Yes	No	Yes	No	No	Yes	No	152	82	99.3	89	17	90	27		57.1139	211.533	-13	0	1	No		No		No	15.9194	15.9194	1	16	Home-Health Care Svc	No		No
905543
905546	>=85	declined_race	Hispanic/Latino	Male	Yes	No	Yes	No	Yes	27.1	No	No	Yes		No	No	No	No	Yes	No	No	No	Yes	101	52	99.3	80	21	88	80		53.3816	66.727	-7	0	0	No		No		No	0.497917	0.497917	1	1	Expired	Yes	1	No
905547
905548
905549	75-84	other_race	Not Hispanic/Latino	Female	Yes	Yes	No	No	No			No	No		No	No	No	Yes	Yes	No	No	Yes	No	103	66	97.9	117	20	96			78.9425		-2	0	0	No		No		No	2.16458	2.16458	1	2	Home or Self Care	No		No
905550	75-84	white	Hispanic/Latino	Female	Yes	Yes	Yes	No	No	33.0871	No	No	No		Yes	No	Yes	Yes	No	No	No	No	No	186	85	97.9	61	18	99	21		126.009	600.042	0	0	2	No		No		No	24.8167	4.79931	2	25	Home or Self Care	No		No
905555	55-64	asian	Not Hispanic/Latino	Female	No	No	No	No	No	23.627	No	No	No		No	No	No	No	Yes	No	No	Yes	No	125	75	99.5	84	20	94			68.5778		-9	0	0	No		No		No	2.27083	2.27083	1	2	Home or Self Care	No		No
905560	45-54	declined_race	Hispanic/Latino	Male	No	No	No	No	No	31.9608	No	No	No		No	No	No	No	No	No	No	Yes	No	126	83	100.4	116	25	92	27	163	61.9258	229.355	-14	0	0	No		No		No	9.03681	9.03681	1	9	Home or Self Care	No		No
905563	75-84	declined_race	Not Specified	Male	Yes	Yes	Yes	No	No	17.267	No	No	No		Yes	No	No	Yes	No	No	No	Yes	No	87	61	99.7	96	20	95	21		73.0853	348.025		0	1	No		No		No	3.81042	3.81042	1	4	Skilled Nursing Facility	No		No
905565	75-84	other_race	Hispanic/Latino	Male	No	No	No	No	No	25.9598	No	No	No		No	No	No	Yes	Yes	No	No	Yes	Yes	96	64	100.8	100	20	93	21		64.9469	309.271	-13	0	0	No		No		No	10.1285	10.1285	1	10	Home or Self Care	No		No
905567
905580	75-84	other_race	Hispanic/Latino	Female	Yes	No	Yes	No	No	29.4299	No	No	No		Yes	No	Yes	Yes	Yes	No	No	No	No	82	50	97.5	83	20	96	21		78.9425	375.917	-14	0	0	No		No		No	3.08681	3.08681	1	3	Home or Self Care	No		No
905583	55-64	other_race	Hispanic/Latino	Male	Yes	Yes	No	No	No	27.1259	No	No	No		Yes	No	Yes	Yes	No	No	No	No	No	185	107	99.1	94	18	99	27		126.009	466.699		0	0	No		No		No	7.33819	7.33819	1	7	Rehab Facility	No		No
905588	>=85	white	Not Hispanic/Latino	Female	Yes	Yes	No	No	No	25.3942	No	No	No		Yes	No	No	Yes	Yes	No	No	Yes	No	100	65	97.3	91	20	88	36		53.3816	148.282		0	0	No		No		No	5.44028	5.44028	1	5	Expired in Medical Facility	Yes	5	No
905595
905597	45-54	declined_race	Hispanic/Latino	Male	No	No	No	No	No	28.0725	No	No	No		No	No	No	No	No	No	No	Yes	No	124	81	99.1	110	26	95	21		73.0853	348.025		0	1	No		No		No	7.00556	7.00556	1	7	Home or Self Care	No		No
905610
905611	45-54	declined_race	Hispanic/Latino	Male	Yes	Yes	No	No	Yes	26.4583	No	No	No		Yes	No	No	Yes	No	No	No	Yes	No	99	65	99.1	103	28	93			64.9469		-10	0	-3	No		No		No	7.95417	7.95417	1	8	Home or Self Care	No		No
905614
905615	20-44	white	Hispanic/Latino	Female	No	No	No	No	No	24.2841	No	Yes	No		No	No	No	No	Yes	No	No	Yes	No	103	72	97.3	131	30	91	27		59.3506	219.817	-14	0	0	No		No		No	9.22083	9.22083	1	9	Home or Self Care	No		No
905626	>=85	other_race	Hispanic/Latino	Female	Yes	No	No	No	No	33.2985	No	No	No		Yes	No	No	No	No	No	No	No	No	137	84	98	95	20	97	21		87.1016	414.769	-21	0	0	No		No		No	2.25833	2.25833	1	2	Home or Self Care	No		No
905629	75-84	declined_race	Not Specified	Male	No	No	No	No	No			No	No		No	No	No	No	No	No	No	No	No	160	92	98.2	101	15	93	33		64.9469	196.809		0	0	No		No		No	0.891667	0.891667	1	1	Home or Self Care	No		No
905636	45-54	declined_race	Not Specified	Male	No	Yes	No	Yes	No	16.9899	No	No	No		No	No	No	No	Yes	No	No	No	No	69	38	98.2	84	22	100	80	115	166.793	208.492	-5	0	0	No		No		No	12.7924	12.7924	1	13	Skilled Nursing Facility	No		No
905640
905640
905642
905644	65-74	other_race	Not Hispanic/Latino	Female	No	No	No	No	No	32.8504	No	No	Yes		Yes	No	No	Yes	Yes	No	No	No	No	106	72	100.2	105	18	96			78.9425			0	0	No		No		No	4.07639	4.07639	1	4	Skilled Nursing Facility	No		No
905645	>=85	declined_race	Hispanic/Latino	Female	Yes	Yes	Yes	Yes	No	30.8469	No	No	No		No	No	Yes	Yes	No	No	No	No	No	133	82	98.6	79	20	96			78.9425		-3	0	0	No		No		No	4.93889	4.93889	1	5	Skilled Nursing Facility	No		No
905652
905657
905670	65-74	declined_race	Not Specified	Male	Yes	No	No	No	No	14.7	No	No	No		No	No	No	No	Yes	No	No	No	No	87	54	99.9	68	21	98	30		99.9093	333.031	-7	0	0	No		No		No	6.84375	6.84375	1	7	Expired in Medical Facility	Yes	7	No
905672
905676
905677	55-64	black	Hispanic/Latino	Female	Yes	Yes	No	No	No	24.5658	No	No	No		Yes	No	Yes	Yes	Yes	No	No	Yes	No	112	68	99.7	92	19	98			99.9093			0	0	No		No		No	13.6694	13.6694	1	13	Skilled Nursing Facility	No		No
905679	65-74	black	Hispanic/Latino	Male	Yes	Yes	No	Yes	No	32.927	No	No	No		Yes	No	No	Yes	No	No	No	Yes	No	137	92	99.9	88	20	86	36		50.3506	139.863	-3	0	0	No		No		No	2.78403	2.78403	1	3	Home or Self Care	No		No
905682	45-54	other_race	Hispanic/Latino	Male	No	No	No	No	No	35.1746	Yes	No	No		No	No	No	No	No	No	No	Yes	No	120	66	103.1	111	16	91	80		59.3506	74.1883		0	0	No		No		No	9.46597	9.46597	1	9	Home or Self Care	No		No
905685
905696
905697	75-84	other_race	Not Hispanic/Latino	Male	Yes	No	No	Yes	No			No	No		Yes	No	No	Yes	Yes	No	No	No	No	65	43	102.9	91	16	93	80		64.9469	81.1836		0	0	No		No		No	4.03542	4.03542	1	4	Expired	Yes	4	No
905700
905701	20-44	other_race	Hispanic/Latino	Male	No	No	No	No	No	26.057	No	No	No		No	No	No	No	Yes	No	No	No	No	114	75	101.9	119	20	97	21	76	87.1016	414.769	-3	0	0	No		No		No	8.00694	8.00694	1	8	Home-Health Care Svc	No		No
905726	75-84	other_race	Hispanic/Latino	Female	Yes	No	No	No	No	30.8699	No	No	No		No	No	No	No	No	No	No	Yes	No	161	78	97.9	96	20	93			64.9469		-7	0	0	No		No		No	3.29097	3.29097	1	3	Home or Self Care	No		No
905738	55-64	declined_race	Not Specified	Male	Yes	No	No	No	Yes	34.5783	No	No	No		Yes	No	No	Yes	Yes	No	No	Yes	Yes	164	89	98.2	86	22	91	27		59.3506	219.817		0	0	No		No		No	7.02986	7.02986	1	7	Home-Health Care Svc	No		No
905747	75-84	white	Not Hispanic/Latino	Female	Yes	No	No	No	No	23.0938	No	No	No		No	No	No	Yes	Yes	No	No	No	Yes	91	76	97.5	110	32	98	80		99.9093	124.887		0	1	No		No		No	16.9611	16.9611	1	17	Skilled Nursing Facility	No		No
905755	45-54	declined_race	Not Specified	Male	Yes	Yes	No	No	No	21.9628	No	No	No		Yes	No	No	No	No	No	No	Yes	No	137	83	98.3	86	22	98	27		99.9093	370.034	-8	0	0	No		No		No	3.34722	3.34722	1	3	Home or Self Care	No		No
905762	45-54	white	Hispanic/Latino	Male	No	Yes	No	No	No	24.3361	No	No	No		No	No	No	No	No	No	No	No	No	125	85	98	94	15	98			99.9093		-2	0	2	No		No		No	3.16944	3.16944	1	3	Home or Self Care	No		No
905763	20-44	other_race	Hispanic/Latino	Female	Yes	No	No	No	No			No	Yes		Yes	No	No	No	Yes	No	No	Yes	No	128	84	100.9	99	20	96	21		78.9425	375.917		0	0	No		No		No	19.1757	2.14097	2	19	Home or Self Care	No		No
905766	20-44	white	Hispanic/Latino	Female	No	No	No	No	No	24	No	No	No		No	No	No	No	Yes	No	No	Yes	No	105	50	99.9	120	18	99	30	104	126.009	420.029	-5	0	0	No		No		Yes	46.1725	0.268056	7			No		No
905769	75-84	black	Hispanic/Latino	Female	Yes	Yes	Yes	No	No	41.3	Yes	No	No		No	No	Yes	Yes	No	No	No	Yes	No	110	72	97.2	79	18	93			64.9469		-20	0	0	No		No		No	3.61944	3.61944	1	4	Home-Health Care Svc	No		No
905780	65-74	white	Not Hispanic/Latino	Male	Yes	No	No	No	No	25.4707	No	No	No		Yes	No	Yes	No	Yes	No	No	Yes	No	97	61	97	78	22	71	80	78	37.1681	46.4602	-3	0	1	No		No		No	6.96667	6.96667	1	7	Skilled Nursing Facility	No		No
905781	65-74	black	Not Hispanic/Latino	Male	Yes	Yes	Yes	Yes	Yes	21.6747	No	No	No		No	No	No	Yes	No	No	No	No	No	156	85	97.7	86	20	95	27	75	73.0853	270.686		0	0	No		No		No	12.2875	12.2875	1	12	Skilled Nursing Facility	No		No
905787	20-44	other_race	Hispanic/Latino	Female	No	Yes	No	No	No	27.0844	No	No	No		No	No	No	No	No	No	No	No	No	126	80	98.8	81	18	100			166.793			0	0	No		No		No	2.24931	2.24931	1	3	Home or Self Care	No		No
905796	20-44	black	Not Hispanic/Latino	Female	No	No	No	No	No	24.9841	No	No	Yes		No	No	No	No	Yes	No	No	No	No	109	72	103.1	138	28	100	80	72	166.793	208.492	-4	0	0	No		No		Yes	46.3711	46.3711	1			No		No
905798
905802
905803	0-19	other_race	Hispanic/Latino	Male	No	No	No	No	No	27.4	No	No	Yes		No	Yes	No	No	No	No	No	No	No	117	71	97.5	130	22	98			99.9093			0	0	No		No		No	11.8076	0.168056	2	12	Home or Self Care	No		No
905813	20-44	other_race	Hispanic/Latino	Female	No	No	No	No	Yes	36.9	Yes	No	No		No	No	No	No	No	No	No	No	No	110	76	97.6	88	19	98			99.9093			0	0	No		No		Yes	46.0773	46.0773	1			No		No
905822	55-64	black	Not Specified	Male	Yes	Yes	No	Yes	Yes	16.6446	No	No	No		No	No	No	Yes	Yes	No	No	No	No	131	62	97.9	70	18	100			166.793			0	0	No		No		No	4.94792	4.94792	1	5	Skilled Nursing Facility	No		No
905830	65-74	white	Hispanic/Latino	Female	Yes	Yes	Yes	No	No	24.698	No	No	No		Yes	No	No	Yes	Yes	No	Yes	Yes	No	169	83	99.1	104	34	90	21		57.1139	271.971	-7	0	0	No		No		No	9.55	9.55	1	10	Home-Health Care Svc	No		No
905831	55-64	other_race	Not Hispanic/Latino	Male	No	No	No	No	No	25.1875	No	No	No		No	No	No	No	Yes	No	No	Yes	No	141	80	101	101	20	93	80	183	64.9469	81.1836	-3	0	1	Yes	3	No		No	12.916	12.916	1	13	Expired	Yes	13	No
905834	55-64	other_race	Hispanic/Latino	Male	No	Yes	No	No	No			No	No		No	No	No	No	No	No	No	No	No	145	78		76	21	98	80	53	99.9093	124.887	-3	0	0	No		No		No	0.986806	0.986806	1	1	Acute / Short Term Hospital	No		No
905836
905847	45-54	declined_race	Not Specified	Male	No	No	No	No	No	24.1599	No	No	No		No	No	No	No	No	No	No	Yes	No	127	64	98.4	117	19	90	21		57.1139	271.971		0	0	No		No		No	12.8285	12.0333	2	13	Expired	Yes	13	No
905848
905851	65-74	other_race	Hispanic/Latino	Female	Yes	Yes	No	No	No	32.8173	No	No	No		Yes	No	No	Yes	Yes	No	No	Yes	No	111	67	99.1	60	18	95		121	73.0853		-7	0	0	No		No		No	4.04306	4.04306	1	4	Expired	Yes	4	No
905852	>=85	white	Not Specified	Male	No	No	No	No	No	27.4586	No	No	No		No	No	No	No	Yes	No	No	Yes	Yes	151	77	98.2	140	20	98	27		99.9093	370.034	0	0	0	No		No		No	16.9771	1.96597	4	17	Home or Self Care	No		No
905854	20-44	white	Not Hispanic/Latino	Female	No	No	No	No	No			No	No		No	No	No	No	No	No	No	Yes	No	97	62	98.8	108	22	96	24	152	78.9425	328.927		0	0	No		No		No	2.10694	2.10694	1	2	Home or Self Care	No		No
905875	55-64	white	Not Hispanic/Latino	Male	Yes	Yes	No	No	No	31.1424	No	No	No		No	No	Yes	No	Yes	No	No	Yes	Yes	132	85	98.4	107	20	98	27	111	99.9093	370.034	-14	0	0	No		No		No	2.25972	2.25972	1	2	Expired	Yes	2	No
905876	65-74	black	Not Hispanic/Latino	Male	Yes	No	No	No	No	26.6832	No	Yes	No		Yes	No	No	Yes	No	No	No	Yes	No	131	62	98.6	70	18	72	33		37.7749	114.47	-8	0	0	No		No		No	2.79722	2.79722	1	3	Another Health Care Institution Not Defined	No		No
905886
905895
905896	65-74	black	Not Specified	Male	Yes	Yes	Yes	No	No	28.7362	No	No	No		Yes	No	No	Yes	Yes	No	No	No	No	97	64	99	84	16	95	21		73.0853	348.025	-1	0	0	No		No		No	4.83264	4.83264	1	5	Expired	Yes	5	No
905902	45-54	asian	Not Hispanic/Latino	Male	Yes	No	Yes	No	Yes	31.4949	No	No	No		Yes	No	No	Yes	No	No	No	Yes	No	122	76	97.9	108	20	85	80		49.0276	61.2845		0	0	No		No		No	4.61111	4.61111	1	5	Home or Self Care	No		No
905904	55-64	declined_race	Hispanic/Latino	Female	Yes	No	No	No	No	26.0676	No	No	No		No	No	No	No	Yes	No	No	Yes	Yes	108	71	100	80	22	90	39		57.1139	146.446		0	1	No		No		No	3.24236	3.24236	1	3	Home or Self Care	No		No
905912	55-64	other_race	Hispanic/Latino	Male	Yes	Yes	No	Yes	No	21.2596	No	No	No		No	No	Yes	Yes	Yes	No	No	Yes	No	95	54	98.2	77	18	97	21	145	87.1016	414.769	-14	0	0	No		No		No	29.2146	4.25486	2	29	Skilled Nursing Facility	No		No
905916	75-84	other_race	Not Hispanic/Latino	Female	No	No	No	No	No	25.2435	No	No	No		No	No	No	No	Yes	No	No	Yes	No	115	63	98.8	89	20	91	30		59.3506	197.835	-6	0	0	No		No		No	3.14097	3.14097	1	3	Another Health Care Institution Not Defined	No		No
905926	75-84	black	Not Hispanic/Latino	Female	Yes	Yes	No	Yes	No	27.8651	No	No	No		No	No	No	Yes	Yes	No	No	No	Yes	139	80	98.5	131	22	98		176	99.9093		-7	0	0	Yes	4	No		No	3.9625	3.9625	1	4	Expired	Yes	4	No
905927
905929	55-64	white	Hispanic/Latino	Male	Yes	Yes	No	Yes	No	28.8429	No	No	No		No	No	No	Yes	Yes	No	No	No	No	138	85	98.1	106	18	90	80		57.1139	71.3924	-21	0	0	No		No		No	13.2396	4.80347	2	13	Home or Self Care	No		No
905931	>=85	white	Not Specified	Female	Yes	Yes	No	No	No	19.6915	No	No	No		Yes	No	No	Yes	Yes	No	No	No	No	94	65	98.4	118	20	95	80		73.0853	91.3566	0	0	1	No		No		No	10.1667	10.1667	1	10	Home or Self Care	No		No
905936	45-54	other_race	Hispanic/Latino	Male	Yes	No	Yes	Yes	No	25.4136	No	No	No		No	No	No	Yes	No	No	No	Yes	No	152	82	100.9	98	18	87			51.7943		-3	0	1	No		No		No	9.87083	9.87083	1	10	Home or Self Care	No		No
905937	>=85	declined_race	Not Specified	Male	Yes	No	No	Yes	No	25.3868	No	No	No		No	No	No	No	Yes	No	No	Yes	No	135	82	98.9	90	22	68	80		35.4713	44.3391		0	0	No		No		No	6.93194	6.93194	1	7	Expired	Yes	7	No
905939	>=85	white	Not Hispanic/Latino	Female	Yes	No	No	No	No	25.9	No	No	No		No	No	No	Yes	No	No	No	Yes	No	119	70	98.8	65	18	98	39		99.9093	256.178	-11	0	0	No		No		No	16.8569	5.40486	2	17	Home or Self Care	No		No
905940
905963	75-84	declined_race	Not Specified	Female	Yes	Yes	Yes	Yes	No	26.7	No	No	No		No	No	No	Yes	Yes	No	No	No	Yes	150	65	98.6	88	18	95	33		73.0853	221.471		0	0	No		No		No	3.51875	3.51875	1	4	Expired	Yes	4	No
905969	20-44	other_race	Hispanic/Latino	Female	No	No	No	No	No	29.7	No	No	No		No	No	No	No	No	No	No	No	No	112	61	99.1	108	18	98			99.9093			0	0	No		No		No	27.8556	0.152083	3	28	Home or Self Care	No		No
905970	65-74	black	Not Hispanic/Latino	Female	Yes	Yes	Yes	No	No	38.3523	Yes	No	No		Yes	No	No	Yes	Yes	No	No	Yes	No	146	70	99	105	24	97			87.1016		-7	0	0	No		No		No	4.8375	4.8375	1	5	Home-Health Care Svc	No		No
905977	45-54	other_race	Hispanic/Latino	Male	No	No	No	No	No	31.5758	No	No	No		No	No	No	Yes	Yes	No	No	Yes	No	97	67	99	82	24	92	39		61.9258	158.784		0	0	No		No		No	2.57292	2.57292	1	2	Home or Self Care	No		No
905985	75-84	other_race	Not Hispanic/Latino	Male	Yes	No	No	No	No			No	No		No	No	No	No	Yes	No	No	No	No	170	105	100.6	118	40	69			36.0179			0	0	No		No		No	0.213194	0.213194	1	0	Expired	Yes	0	No
906000	20-44	white	Hispanic/Latino	Female	No	No	No	No	No			No	No		No	No	No	No	Yes	No	No	No	No	122	73	98.2	80	18	99			126.009			0	0	No		No		No	3.74653	3.74653	1	4	Home or Self Care	No		No
906013	>=85	other_race	Not Specified	Female	Yes	Yes	Yes	No	No	21.4551	No	No	No		No	No	No	No	Yes	No	No	No	No	103	68	97.3	98	24	65	80		33.9289	42.4111		0	0	No		No		No	5.11736	4.10625	2	5	Hospice/Home	No		Yes
906015	20-44	white	Hispanic/Latino	Male	No	No	No	No	No	13.1794	No	No	Yes		No	No	No	No	Yes	No	No	No	No	113	92	101.8	138	33	98	100		99.9093	99.9093	-10	0	0	No		No		No	7.20764	7.20764	1	7	Home-Health Care Svc	No		No
906016	65-74	black	Not Specified	Female	Yes	No	No	No	No	28.3282	No	No	Yes		Yes	Yes	No	No	Yes	No	No	Yes	No	108	76	98	133	20	95	30		73.0853	243.618	-14	0	0	No		No		No	11	11	1	11	Home or Self Care	No		No
906019	75-84	black	Not Hispanic/Latino	Female	Yes	Yes	Yes	Yes	No	38.5436	Yes	No	Yes		Yes	No	No	Yes	No	No	No	Yes	No	101	69	100.9	105	20	88	80	27	53.3816	66.727	-3	0	0	No		No		No	4.55417	4.55417	1	4	Expired	Yes	4	No
906027
906034	65-74	declined_race	Not Specified	Male	Yes	Yes	Yes	Yes	No	22.7247	No	No	No		No	No	Yes	No	Yes	No	No	Yes	No	104	58	98.2	79	13	100	27	75	166.793	617.754	5	0	-1	No		No		No	12.3417	12.3417	1	12	Skilled Nursing Facility	No		No
906044	65-74	white	Hispanic/Latino	Female	Yes	Yes	No	Yes	No	26.1811	No	No	No		No	No	No	Yes	No	No	No	Yes	No	188	71	99.1	73	18	95			73.0853			0	1	No		No		No	30.059	3.88542	2	30	Home or Self Care	No		No
906049	45-54	other_race	Hispanic/Latino	Male	No	No	No	No	No			No	No		No	Yes	No	No	Yes	No	No	No	Yes	143	97	98.4	103	19	95			73.0853		-7	0	0	No		No		No	1.17153	1.17153	1	1	Home or Self Care	No		No
906051	20-44	other_race	Hispanic/Latino	Female	No	No	No	No	No	30.0073	No	No	No		No	No	No	No	Yes	No	No	Yes	No	129	79	102.8	113	25	91	33		59.3506	179.85	-9	0	0	No		No		No	2.95069	2.95069	1	3	Home or Self Care	No		No
906055	65-74	white	Not Hispanic/Latino	Male	Yes	Yes	No	No	No	18.6186	No	No	No		Yes	No	No	Yes	Yes	No	No	No	No	80	52	98.6	79	16	97		56	87.1016			0	1	No		No		No	29.9625	2.80625	2	30	Skilled Nursing Facility	No		No
906060	75-84	black	Not Hispanic/Latino	Male	No	No	No	No	No	27.9	No	Yes	Yes		No	Yes	No	Yes	No	No	No	Yes	No	121	80	100	100	18	93	30		64.9469	216.49	-22	0	0	No		No		No	13.7785	13.7785	1	14	Skilled Nursing Facility	No		No
906072
906077	20-44	declined_race	Hispanic/Latino	Male	No	No	No	No	No	37.5122	Yes	No	No		No	No	No	No	No	No	No	Yes	No	118	79	101.3	127	22	95	21		73.0853	348.025		0	0	No		No		No	3.93819	3.93819	1	4	Home or Self Care	No		No
906081
906087	75-84	black	Hispanic/Latino	Female	Yes	Yes	No	No	No	24.3757	No	No	No		Yes	No	No	Yes	Yes	No	No	No	No	130	106	98.2	106	27	75	80	43	39.7461	49.6827		0	0	No		No		No	1.82708	1.82708	1	2	Expired in Medical Facility	Yes	2	No
906096	>=85	white	Hispanic/Latino	Female	No	No	No	No	No	15.0002	No	No	No		No	No	No	No	No	No	No	No	No	111	69	97.3	90	24	96			78.9425		-3	0	0	No		No		No	5.14931	5.14931	1	5	Skilled Nursing Facility	No		No
906103
906104	20-44	other_race	Hispanic/Latino	Female	No	Yes	No	No	No	35.7114	Yes	No	No		No	No	No	No	Yes	No	No	No	No	131	90	98.2	81	18	99			126.009			0	0	No		No		No	2.36319	2.36319	1	2	Home or Self Care	No		No
906127
906134	55-64	other_race	Not Hispanic/Latino	Female	Yes	No	No	No	No	28.0959	No	No	No		Yes	No	No	No	Yes	No	No	No	No	134	89	100.9	99	22	94	24		68.5778	285.741		0	0	No		No		No	9.44792	9.44792	1	9	Skilled Nursing Facility	No		No
906136	65-74	black	Not Hispanic/Latino	Female	No	No	No	No	No	30.3136	No	No	No		No	No	No	No	Yes	No	No	Yes	No	93	45	100.8	96	20	95	27		73.0853	270.686	-7	0	1	No		No		No	17.1958	8.20278	4	17	Skilled Nursing Facility	No		No
906139
906140	20-44	white	Not Hispanic/Latino	Female	No	No	No	No	No	27.9176	No	No	No		No	No	No	No	No	No	No	No	No	110	67	98.2	82	18	98			99.9093			0	0	No		No		No	0.979167	0.979167	1	1	Home or Self Care	No		No
906141
906143	20-44	declined_race	Not Specified	Female	No	No	No	No	No	37.6847	Yes	No	No		No	No	No	No	No	No	No	No	No	114	80	97.7	76	18	100			166.793		-13	0	0	No		No		No	4.00694	4.00694	1	4	Home or Self Care	No		No
906144	65-74	other_race	Hispanic/Latino	Male	Yes	No	No	No	No	25.0937	No	No	No		Yes	No	No	No	Yes	No	No	No	Yes	77	50	97.6	108	18	87	39	71	51.7943	132.806		0	0	No		No		No	17.1569	4.24167	2	17	Home or Self Care	No		No
906148
906149	20-44	white	Hispanic/Latino	Male	No	No	No	No	No	21.5418	No	No	No		No	No	No	No	Yes	No	No	Yes	No	112	63	99.2	111	28	97	24		87.1016	362.923	-8	0	0	No		No		No	5.89167	5.89167	1	6	Home or Self Care	No		No
906154	65-74	black	Not Hispanic/Latino	Female	No	Yes	No	No	No	26.2903	No	No	No		No	No	Yes	No	Yes	No	No	Yes	No	113	74	98.6	96	18	97	21		87.1016	414.769		0	-5	No		No		Yes	40.8787	5.70694	4			No		No
906167
906177	45-54	white	Not Hispanic/Latino	Male	Yes	No	No	No	No	37.0706	Yes	No	No		Yes	No	Yes	No	No	No	No	No	No	139	83	98.8	90	18	94	21		68.5778	326.561		0	1	No		No		No	2.75694	2.75694	1	3	Rehab Facility	No		No
906264	55-64	black	Not Hispanic/Latino	Male	Yes	Yes	No	Yes	No			No	No		No	No	No	No	Yes	No	No	No	No	164	82	100.4	110	31	95	100	84	73.0853	73.0853		0	0	Yes	37	No		Yes	44.9586	0.0645833	4			No		No
906272
906300	20-44	black	Not Hispanic/Latino	Male	No	No	No	No	No	32.2627	No	No	Yes		No	No	No	No	No	No	No	Yes	No	119	68	97.4	109	18	96			78.9425		-7	0	0	No		No		No	2.10278	2.10278	1	2	Home or Self Care	No		No
906313	45-54	other_race	Not Hispanic/Latino	Male	Yes	Yes	No	No	No	32.4168	No	No	No		Yes	No	No	Yes	No	No	No	Yes	No	152	96	98.2	73	23	94	27		68.5778	253.992		0	1	No		No		No	18.5063	7.73958	2	18	Skilled Nursing Facility	No		No
906314	75-84	other_race	Hispanic/Latino	Male	Yes	Yes	No	No	No	31.7793	No	No	No		No	No	No	No	Yes	No	No	Yes	No	115	78	98.2	83	18	92		132	61.9258			0	1	Yes	6	No		No	18.4486	18.4486	1	19	Expired	Yes	19	No
906315	45-54	other_race	Hispanic/Latino	Female	No	No	No	No	No			No	No		Yes	No	No	Yes	Yes	No	No	No	No	131	80	99.3	102	21	93	21		64.9469	309.271	-4	0	1	No		No		No	2.41458	2.41458	1	3	Home or Self Care	No		No
906325	75-84	white	Not Hispanic/Latino	Female	Yes	No	No	No	No	23.4867	No	No	No		Yes	No	No	No	Yes	No	No	No	No	102	76	96.8	98	23	84	80	215	47.8074	59.7592	-1	0	0	Yes	0	Yes	1	No	9.50486	9.50486	1	9	Long Term Care	No		No
906326	75-84	white	Not Hispanic/Latino	Male	Yes	No	No	No	No	30.4282	No	No	No		No	No	No	Yes	Yes	No	No	Yes	No	128	67	98.1	75	18	97	30		87.1016	290.339		0	0	No		No		No	9.67014	4.20069	2	10	Expired	Yes	10	No
906329	55-64	other_race	Hispanic/Latino	Male	No	No	No	No	No	26.2446	No	No	No		No	No	No	No	Yes	No	No	Yes	Yes	137	84	101.8	111	21	100	80		166.793	208.492	-6	0	0	No		No		No	5.38194	5.0375	2	5	Home or Self Care	No		No
906331
906336	65-74	declined_race	Not Specified	Male	No	Yes	No	No	No	28.3539	No	No	Yes		Yes	No	No	Yes	Yes	No	No	Yes	No	142	87	99.7	105	16	94	21		68.5778	326.561	-5	0	1	No		No		No	8.99097	8.99097	1	9	Home or Self Care	No		No
906337	75-84	declined_race	Not Specified	Female	No	No	No	No	No	24.8979	No	No	No		No	No	No	Yes	Yes	No	No	Yes	No	128	76	98.2	95	16	95	27		73.0853	270.686		0	0	No		No		No	9.87917	9.87917	1	10	Home or Self Care	No		No
906341	55-64	black	Not Hispanic/Latino	Male	No	No	No	No	No	31.3289	No	No	No		No	No	No	No	No	No	No	No	No	116	84	98.4	91	16	97	21		87.1016	414.769		0	0	No		No		No	4.83681	4.83681	1	4	Home or Self Care	No		No
906347	65-74	white	Not Hispanic/Latino	Female	No	No	No	No	No			No	No		No	No	No	No	Yes	No	No	Yes	Yes	91	54	99.3	101	18	94	27		68.5778	253.992		0	0	No		No		No	5.51111	5.51111	1	5	Home-Health Care Svc	No		No
906351	55-64	other_race	Hispanic/Latino	Female	No	No	No	No	No	33.9881	No	No	No		No	No	No	No	No	No	No	Yes	No	112	62	99.7	107	16	96	30		78.9425	263.142	-7	0	0	No		No		No	7.47569	7.47569	1	7	Home or Self Care	No		No
906355	75-84	white	Hispanic/Latino	Female	No	No	No	No	No			No	No		No	No	No	No	Yes	No	No	No	Yes	85	51	100.9	120	12	99	80		126.009	157.511	-1	0	0	No		No		No	3.68056	2.29167	2	4	Expired	Yes	4	No
906356
906357	65-74	black	Not Hispanic/Latino	Female	No	Yes	No	No	No			No	No	Yes	No	No	No	No	No	No	No	Yes	No	164	81	98.6	87	38	87	39		51.7943	132.806	-10	0	0	No		No		No	6.06319	6.06319	1	6	Home-Health Care Svc	No		No
906358	65-74	declined_race	Not Specified	Male	Yes	No	No	No	No			No	Yes		No	No	No	No	No	No	No	No	No	92	75		116	30	94	100		68.5778	68.5778		0	0	No		No		No	0.232639	0.232639	1	0	Expired	Yes	0	No
906359	65-74	black	Not Hispanic/Latino	Male	No	No	No	No	No			No	No	No	No	No	No	No	Yes	No	No	No	No	104	66	97.2	90	16	90	21	76	57.1139	271.971	-12	0	0	Yes	2	No		No	13.6347	13.6347	1	14	Expired	Yes	14	No
906361	75-84	other_race	Hispanic/Latino	Male	No	No	No	No	No			No	No		Yes	No	No	Yes	Yes	No	No	Yes	No	102	74	98.2	89	20	100	80	43	166.793	208.492		0	0	No		No		No	5.12778	5.12778	1	5	Expired	Yes	5	No
906363
906369	65-74	other_race	Not Hispanic/Latino	Female	No	Yes	No	No	No			No	No		No	No	No	No	Yes	No	No	Yes	Yes	159	78	98.7	134	48	95	80	96	73.0853	91.3566	-4	0	0	No		No		No	4.6625	4.6625	1	5	Expired	Yes	5	No
906371	75-84	other_race	Hispanic/Latino	Male	Yes	Yes	Yes	No	No	28.6572	No	No	No		Yes	No	No	Yes	No	No	No	Yes	No	117	78	98.6	87	18	93	80	65	64.9469	81.1836	-6	0	0	No		No		No	15.6875	15.6875	1	16	Home or Self Care	No		No
906372	75-84	declined_race	Not Specified	Female	No	No	No	No	No	26.0273	No	No	No		No	No	No	No	Yes	No	No	No	No	146	79	99	92	14	95	21		73.0853	348.025		0	0	No		No		No	32.1736	17.9458	2	32	Home or Self Care	No		No
906373
906376
906384	20-44	white	Not Hispanic/Latino	Female	No	No	No	No	No			No	No	No	No	No	No	No	No	No	No	No	No	70	29	100.7	131	25	98	21		99.9093	475.759	-14	0	0	No		No		No	1.13472	1.13472	1	1	Home or Self Care	No		No
906385
906387	75-84	white	Not Hispanic/Latino	Female	No	No	No	No	No	18619.9	Yes	No	No		Yes	No	No	No	Yes	No	No	Yes	Yes	124	68	98.2	76	26	95	80		73.0853	91.3566		0	0	No		No		No	8.18264	8.18264	1	8	Skilled Nursing Facility	No		No
906394	75-84	declined_race	Not Specified	Male	Yes	Yes	No	No	No	20.7896	No	No	No	Yes	Yes	No	Yes	No	Yes	No	No	Yes	Yes	96	63	98.8	81	16	85			49.0276		0	0	0	No		No		No	12.7708	8.41458	2	13	Expired	Yes	13	No
906396	65-74	black	Not Hispanic/Latino	Male	Yes	Yes	No	No	No	25.3149	No	No	No		Yes	No	No	Yes	Yes	No	No	Yes	No	96	58	97.5	63	20	98	39		99.9093	256.178		0	1	No		No		No	8.93819	8.93819	1	9	Skilled Nursing Facility	No		No
906397
906398
906407	75-84	other_race	Hispanic/Latino	Female	Yes	Yes	No	No	No	29.5392	No	No	No		Yes	No	No	Yes	No	No	No	Yes	No	110	80	98.9	89	18	93	27		64.9469	240.544		0	0	No		No		No	3.11806	3.11806	1	3	Skilled Nursing Facility	No		No
906410	55-64	black	Not Hispanic/Latino	Male	Yes	No	No	No	No	25.7779	No	No	No		Yes	No	No	Yes	No	No	No	Yes	No	139	86	100.8	89	38	96	27		78.9425	292.38	-11	0	0	No		No		No	16.1812	5.81458	2	16	Home or Self Care	No		No
906419
906422	75-84	black	Not Hispanic/Latino	Male	Yes	No	No	No	No	28.1	No	No	No	No	No	No	No	Yes	No	No	No	No	No	107	64	97.5	70	28	94			68.5778		-26	0	0	No		No		No	41.5243	0.524306	3	41	Home or Self Care	No		No
906428
906432	75-84	white	Not Hispanic/Latino	Male	Yes	No	No	No	No	24.9688	No	No	Yes	No	Yes	No	No	Yes	No	No	No	Yes	No	96	61	99.1	78	25	91	80		59.3506	74.1883	-6	0	0	No		No		No	5.14861	5.14861	1	5	Home-Health Care Svc	No		No
906445
906449	75-84	other_race	Not Specified	Female	Yes	No	No	No	No	36.805	Yes	No	No	No	No	No	No	Yes	No	No	No	Yes	No	101	63	102.1	89	20	86	33		50.3506	152.577	-14	0	0	No		No		No	14.7153	14.7153	1	15	Home-Health Care Svc	No		No
906450	20-44	other_race	Hispanic/Latino	Male	Yes	No	No	No	No	25.197	No	No	No		No	No	No	No	Yes	No	No	No	No	135	80	101.7	96	22	91	33		59.3506	179.85	-10	0	0	No		No		No	7.10486	7.10486	1	7	Home or Self Care	No		No
906451
906455	>=85	other_race	Hispanic/Latino	Male	Yes	Yes	No	No	No	33.4321	No	No	No		No	No	No	No	Yes	No	No	No	Yes	111	62	102.6	113	24	96	80	136	78.9425	98.6782	-12	0	0	No		No		No	7.70069	7.70069	1	8	Skilled Nursing Facility	No		No
906456
906457
906459	20-44	other_race	Hispanic/Latino	Female	Yes	No	No	No	No	41.6166	Yes	Yes	Yes		Yes	Yes	No	No	No	No	No	Yes	No	150	93	98.6	67	22	99	21		126.009	600.042	-27	0	-4	No		No		No	2.18333	2.18333	1	2	Home-Health Care Svc	No		No
906467	55-64	other_race	Hispanic/Latino	Female	No	No	No	No	No	30.3	No	No	No		No	Yes	Yes	No	No	No	No	Yes	No	135	75	100.6	115	22	86			50.3506			0	0	No		No		No	3.68958	3.68958	1	4	Home-Health Care Svc	No		No
906473
906477	65-74	white	Hispanic/Latino	Female	Yes	Yes	No	No	No	43.4296	Yes	No	No		Yes	No	No	Yes	No	No	No	Yes	No	166	72	97.6	65	26	94	21		68.5778	326.561		0	0	No		No		No	13.4097	4.18403	3	13	Home or Self Care	No		No
906479	65-74	black	Not Specified	Female	Yes	No	No	No	No	38.6313	Yes	No	Yes	No	Yes	Yes	No	Yes	No	No	No	Yes	No	131	80	98.4	96	22	87	33		51.7943	156.952	-4	0	0	No		No		No	12.7097	12.7097	1	13	Home or Self Care	No		No
906485	20-44	other_race	Not Specified	Female	No	No	No	No	No	20.9	No	No	No		No	No	No	No	Yes	No	Yes	Yes	No	96	49	100	86	21	98	27	134	99.9093	370.034	-8	0	0	No		No		No	38.6792	10.5319	2	38	Home or Self Care	No		No
906491	65-74	native_hawaiian_other_pacific_islander	Hispanic/Latino	Female	Yes	Yes	Yes	No	No	27.2	No	No	No		Yes	Yes	Yes	No	Yes	No	No	No	No	96	62	97.3	96	20	80	80	285	43.7042	54.6302	-2	0	0	No		No		No	2.64028	2.64028	1	2	Expired	Yes	2	No
906493	>=85	declined_race	Hispanic/Latino	Female	Yes	No	Yes	Yes	No	24.4989	No	No	Yes		Yes	Yes	No	Yes	Yes	No	No	No	No	135	70	99.7	86	16	88	27		53.3816	197.71		0	0	No		No		No	5.98264	5.98264	1	6	Skilled Nursing Facility	No		No
906496	55-64	white	Hispanic/Latino	Female	No	No	No	No	No	26.0995	No	No	No		No	No	No	Yes	Yes	No	No	Yes	No	87	55	99	71	18	98	80		99.9093	124.887	-5	0	0	No		No		No	5.64792	0.670833	2	5	Home or Self Care	No		No
906498	>=85	declined_race	Hispanic/Latino	Female	Yes	Yes	No	Yes	No	22.1	No	No	No		Yes	No	No	Yes	Yes	No	No	No	Yes	159	73	97.7	66	18	96			78.9425			0	0	No		No		No	0.371528	0.371528	1	1	Home or Self Care	No		No
906499	45-54	declined_race	Hispanic/Latino	Female	No	No	Yes	No	No	27.7795	No	No	No		No	No	No	No	Yes	No	No	Yes	Yes	155	80	100.9	135	50	94			68.5778		-14	0	1	No		No		No	3.86042	3.86042	1	4	Home or Self Care	No		No
906502	75-84	declined_race	Hispanic/Latino	Female	Yes	Yes	No	No	No	25.3985	No	No	No		No	No	No	No	Yes	No	No	No	No	128	109	97.9	92	33	84	100	47	47.8074	47.8074		0	0	Yes	0	No		No	1.45278	1.45278	1	2	Expired	Yes	2	No
906506
906514	65-74	other_race	Hispanic/Latino	Female	Yes	No	No	No	No	28.4875	No	No	Yes		No	No	No	No	No	No	No	No	No	104	66	100.2	90	17	95	21		73.0853	348.025		0	0	No		No		No	3.11944	3.11944	1	3	Home-Health Care Svc	No		No
906524
906525	>=85	declined_race	Hispanic/Latino	Female	Yes	Yes	No	No	No	22.0781	No	No	Yes		Yes	No	No	Yes	Yes	No	No	No	No	136	84	101.6	114	20	94	27		68.5778	253.992	-2	0	0	No		No		No	17.2889	17.2889	1	17	Skilled Nursing Facility	No		No
906530	20-44	asian	Not Hispanic/Latino	Female	No	Yes	No	No	No	36.6241	Yes	No	No		No	No	No	No	Yes	No	No	No	Yes	115	62	98.2	88	18	96			78.9425		0	0	1	No		No		No	24.9375	0.392361	3	25	Home or Self Care	No		No
906531	>=85	declined_race	Not Specified	Male	No	No	No	No	No	17.6	No	No	Yes		No	No	No	No	Yes	No	No	No	No	129	69	97.7	121	48	79		309	42.828			0	0	No		No		No	1.25556	1.25556	1	1	Expired	Yes	1	No
906532	55-64	declined_race	Not Hispanic/Latino	Male	Yes	No	No	No	No	25.5682	No	No	No		Yes	No	No	No	Yes	No	No	Yes	Yes	125	91	102.7	110	18	93			64.9469			0	0	No		No		No	4.43264	4.43264	1	4	Home or Self Care	No		No
906534	75-84	white	Not Specified	Female	No	No	No	No	No	30.0784	No	No	No		No	No	No	No	No	No	No	No	No	112	80	98.6	110	22	94	80		68.5778	85.7223		0	1	No		No		No	2.93681	2.25347	2	3	Expired	Yes	3	No
906540	>=85	other_race	Hispanic/Latino	Female	Yes	Yes	No	No	No	27.2322	No	No	No		Yes	No	No	Yes	Yes	No	No	Yes	Yes	140	67	97.7	93	22	97	33		87.1016	263.944	-4	0	0	No		No		No	5.86875	5.86875	1	6	Skilled Nursing Facility	No		No
906541	55-64	declined_race	Not Specified	Male	Yes	Yes	No	No	No	43.8479	Yes	No	No		Yes	No	No	Yes	No	No	No	No	No	108	70	101.5	98	16	93	33		64.9469	196.809	-7	0	0	No		No		No	14.0993	14.0993	1	14	Home-Health Care Svc	No		No
906542	>=85	declined_race	Not Hispanic/Latino	Male	Yes	No	Yes	Yes	No	23.2599	No	No	No	No	No	No	No	Yes	Yes	No	No	Yes	Yes	152	82	98.6	85	20	91	27		59.3506	219.817	-2	0	0	No		No		No	32.5674	5.29167	2	32	Home or Self Care	No		No
906543
906544	65-74	declined_race	Not Specified	Female	Yes	Yes	No	No	No	38.9962	Yes	No	Yes		Yes	No	No	Yes	No	No	No	Yes	No	123	78	98.9	112	26	96	27		78.9425	292.38		0	0	No		No		No	3.89306	3.89306	1	4	Home or Self Care	No		No
906547	75-84	other_race	Hispanic/Latino	Male	Yes	Yes	Yes	Yes	No	30.6494	No	No	Yes		No	No	No	Yes	Yes	No	No	No	No	102	49	98.2	68	16	96	27	247	78.9425	292.38		0	0	No		No		No	8.37431	8.37431	1	8	Skilled Nursing Facility	No		No
906551
906552	65-74	white	Not Specified	Male	Yes	No	Yes	No	No	31.9798	No	No	No		No	No	No	Yes	Yes	No	No	No	No	141	88	100.4	102	20	99	27		126.009	466.699		0	1	No		No		No	6.30139	6.30139	1	6	Skilled Nursing Facility	No		No
906553	65-74	white	Hispanic/Latino	Female	Yes	Yes	Yes	No	No	42.4778	Yes	No	Yes		Yes	Yes	Yes	Yes	No	No	No	Yes	No	106	60	98.4	110	22	94	30		68.5778	228.593		0	0	No		No		No	6.34236	6.34236	1	6	Home or Self Care	No		No
906554	65-74	black	Hispanic/Latino	Male	Yes	Yes	No	No	Yes	22.2735	No	No	No		No	No	No	Yes	No	No	No	No	No	142	70	97.7	70	18	100	30		166.793	555.978		0	0	No		No		No	8.29028	8.29028	1	8	Skilled Nursing Facility	No		No
906555
906556
906558	>=85	declined_race	Not Specified	Male	Yes	No	No	No	No	28.2383	No	No	No		Yes	No	Yes	No	Yes	No	No	No	Yes	82	35	99.6	104	20	99	21		126.009	600.042		0	0	No		No		No	2.02778	2.02778	1	2	Home or Self Care	No		No
906559	65-74	declined_race	Not Specified	Male	Yes	Yes	No	Yes	No	34.2431	No	No	No		No	No	No	Yes	Yes	No	No	Yes	Yes	89	60	98.3	135	31	80	80		43.7042	54.6302	-20	0	0	No		No		No	7.67153	7.67153	1	8	Long Term Care	No		No
906561
906564	55-64	white	Hispanic/Latino	Female	No	No	No	No	No	29.3653	No	No	Yes		No	No	No	No	Yes	No	No	Yes	Yes	123	82	98.1	109	20	99	33		126.009	381.845		0	0	No		No		No	2.22361	2.22361	1	2	Home or Self Care	No		No
906571	75-84	native_hawaiian_other_pacific_islander	Hispanic/Latino	Female	Yes	Yes	Yes	No	Yes	17.8165	No	No	No		No	No	No	No	Yes	No	No	Yes	No	108	69	98.2	97	18	100	27		166.793	617.754	-3	0	0	No		No		No	4.89861	4.89861	1	4	Home-Health Care Svc	No		No
906574	75-84	other_race	Hispanic/Latino	Male	Yes	No	No	No	No	21.6784	No	No	No		Yes	No	No	Yes	Yes	No	No	Yes	No	133	69	101.3	83	20	93	21		64.9469	309.271		0	0	No		No		No	28.0951	28.0951	1	28	Skilled Nursing Facility	No		No
906575	20-44	other_race	Not Hispanic/Latino	Male	Yes	No	No	Yes	No	63.8265	Yes	No	No		No	No	No	No	No	No	No	Yes	No	157	101	97.9	82	36	89	21		55.1418	262.58	-7	0	0	No		No		No	3.01597	3.01597	1	3	Home or Self Care	No		No
906576	75-84	other_race	Hispanic/Latino	Male	Yes	No	No	No	No	35.8	Yes	No	No		No	No	No	No	Yes	No	No	No	Yes	113	86	97.9	109	30	91	80		59.3506	74.1883		0	0	No		No		No	3.59236	3.59236	1	4	Expired	Yes	4	No
906578
906579
906580	55-64	declined_race	Not Specified	Female	Yes	No	No	No	No	32.7494	No	No	Yes		Yes	No	No	Yes	No	No	No	No	No	106	64	98.4	100	22	94	27		68.5778	253.992	-15	0	0	No		No		No	6.64444	6.64444	1	6	Home or Self Care	No		No
906581
906582	65-74	white	Hispanic/Latino	Female	Yes	No	No	No	Yes	27.7	No	No	No		Yes	No	No	Yes	Yes	No	No	No	Yes	124	74	98.7	91	15	98			99.9093		-5	0	1	No		No		No	0.797222	0.797222	1	1	Home or Self Care	No		No
906583	45-54	black	Not Hispanic/Latino	Female	Yes	Yes	No	No	No	40.8535	Yes	No	No		No	No	No	No	Yes	No	No	Yes	No	127	80	100.4	92	18	96	27		78.9425	292.38		0	0	No		No		No	6.79028	6.79028	1	7	Home or Self Care	No		No
906586
906589	65-74	other_race	Hispanic/Latino	Female	Yes	No	No	No	No	37.6403	Yes	No	No		Yes	No	No	Yes	No	No	No	Yes	No	149	83	98.2	98	20	95	21		73.0853	348.025	-14	0	0	No		No		No	2.04653	2.04653	1	2	Home or Self Care	No		No
906590	>=85	other_race	Hispanic/Latino	Male	No	No	No	No	No			No	No		No	No	No	No	Yes	No	No	No	No	99	76	86.8	75	21	100	80		166.793	208.492	-2	0	0	No		No		No	0.834028	0.834028	1	1	Expired	Yes	1	No
906593	75-84	other_race	Hispanic/Latino	Female	Yes	Yes	No	No	No	21.6764	No	No	No		Yes	No	No	Yes	Yes	No	No	Yes	No	158	75	98.6	109	18	90	33		57.1139	173.072		0	1	No		No		No	5.68472	5.68472	1	6	Home or Self Care	No		No
906594	55-64	other_race	Hispanic/Latino	Male	No	No	No	No	No	25.3715	No	No	No		No	No	No	No	No	No	No	No	No	138	82	97.7	120	18	90	80		57.1139	71.3924		0	0	No		No		No	7.88194	7.88194	1	8	Home or Self Care	No		No
906597	65-74	other_race	Hispanic/Latino	Male	Yes	Yes	Yes	Yes	No	25.9	No	No	No		Yes	No	No	Yes	No	No	No	Yes	No	157	81	98.1	79	28	93	80		64.9469	81.1836		0	0	No		No		No	5.01597	0.188194	2	5	Skilled Nursing Facility	No		No
906599	55-64	declined_race	Not Specified	Male	Yes	No	Yes	No	No			No	No		Yes	No	No	Yes	No	No	No	Yes	No	126	81	102.9	103	19	93	33		64.9469	196.809	0	0	0	No		No		No	6.71944	0.184722	2	7	Home or Self Care	No		No
906600	>=85	black	Not Hispanic/Latino	Female	Yes	No	No	No	No	26.8952	No	No	No		Yes	No	No	Yes	No	No	No	No	No	107	69	97.7	120	18	98			99.9093		-6	0	1	No		No		No	3.67778	3.67778	1	4	Skilled Nursing Facility	No		No
906603	75-84	white	Hispanic/Latino	Female	No	Yes	No	No	No	22.9	No	No	No		No	No	No	No	Yes	No	No	No	Yes	101	66	98.2	108	33	93	80		64.9469	81.1836		0	0	No		No		No	11.4167	2.49514	2	11	Skilled Nursing Facility	No		No
906606
906608
906610	65-74	other_race	Hispanic/Latino	Male	No	No	No	No	No	212.808	Yes	No	No		No	No	No	No	No	No	No	Yes	No	178	89	98.2	100	20	93			64.9469		-7	0	0	No		No		No	3.35972	3.35972	1	3	Home or Self Care	No		No
906612	55-64	other_race	Hispanic/Latino	Female	No	Yes	Yes	No	No	210.5	Yes	No	No		Yes	No	No	Yes	No	No	No	Yes	No	143	90	98.2	140	20	91	33		59.3506	179.85		0	0	No		No		No	4.12014	4.12014	1	4	Home-Health Care Svc	No		No
906613
906614	75-84	other_race	Not Hispanic/Latino	Female	Yes	Yes	Yes	No	No	28.4069	No	No	Yes		No	No	No	Yes	Yes	No	No	No	No	133	84	101.3	79	15	95		52	73.0853			0	1	No		No		No	8.02431	8.02431	1	8	Expired	Yes	8	No
906616	65-74	white	Not Hispanic/Latino	Male	Yes	Yes	Yes	No	No	38.5	Yes	No	No		Yes	No	No	Yes	No	No	No	No	No	218	89	98.2	80	18	97			87.1016		0	0	0	No		No		No	0.606944	0.606944	1	0	Home or Self Care	No		No
906617
906618	75-84	black	Hispanic/Latino	Male	Yes	Yes	Yes	Yes	No	25.3125	No	No	No		Yes	No	No	Yes	Yes	No	No	Yes	No	126	66	99.1	90	20	90	80	422	57.1139	71.3924		0	0	Yes	3	No		Yes	43.0509	43.051	1			No		No
906619
906621
906623	>=85	white	Hispanic/Latino	Male	Yes	Yes	Yes	Yes	No	18.3294	No	No	No		Yes	No	No	Yes	Yes	No	No	Yes	No	148	77	102.6	110	22	100	80		166.793	208.492		0	0	No		No		No	3.64444	3.64444	1	4	Expired	Yes	4	No
906625
906635
906639
906640	>=85	white	Not Hispanic/Latino	Female	No	No	No	No	No			No	Yes		No	No	No	No	No	No	No	Yes	No	131	53	97.9	53	20	89			55.1418		2914172	0	0	No		No		No	8.125	8.125	1	8	Home or Self Care	No		No
906642
906645
906648
906649	65-74	white	Not Hispanic/Latino	Female	Yes	Yes	No	No	No	19.5779	No	No	No		Yes	No	No	Yes	Yes	No	No	No	No	159	99	97.9	65	20	98	21		99.9093	475.759	-5	0	1	No		No		No	12.8174	12.8174	1	13	Skilled Nursing Facility	No		No
906650	75-84	other_race	Hispanic/Latino	Female	Yes	Yes	No	No	No	19.4	No	No	Yes		No	No	No	No	Yes	No	No	No	No	86	42		115	38	99	80		126.009	157.511		0	0	No		No		No	0.974306	0.974306	1	1	Expired	Yes	1	No
906656
906658	55-64	black	Not Hispanic/Latino	Male	Yes	No	Yes	No	Yes	22.1617	No	No	No		No	No	No	No	Yes	No	No	No	No	109	63	97.5	57	18	96	21		78.9425	375.917		0	0	No		No		No	13.2972	2.05069	2	13	Skilled Nursing Facility	No		No
906659	>=85	white	Hispanic/Latino	Male	Yes	Yes	No	No	No	26.0762	No	No	No		Yes	No	No	Yes	Yes	No	No	No	Yes	128	77	101.1	105	23	94	80		68.5778	85.7223	-31	0	0	No		No		No	3.53472	3.53472	1	4	Expired	Yes	4	No
906665
906669	>=85	declined_race	Not Specified	Male	Yes	No	No	Yes	No	26.2	No	No	No		No	No	No	No	Yes	No	No	No	Yes	164	146		135	39	74			39.0616		-12	0	0	No		No		No	0.348611	0.348611	1	1	Expired	Yes	1	No
906670	>=85	white	Not Hispanic/Latino	Male	No	No	No	No	No	23.836	No	No	No		Yes	No	Yes	Yes	Yes	No	No	Yes	Yes	162	82	97.9	90	29	99	80		126.009	157.511	-4	0	1	No		No		No	5.1125	5.1125	1	6	Expired	Yes	6	No
906672
906673
906674	>=85	black	Not Hispanic/Latino	Female	Yes	No	No	Yes	No	24.1	No	No	Yes		No	No	No	Yes	Yes	No	No	No	Yes	105	64	98.4	98	18	95	21		73.0853	348.025	-11	0	0	No		No		No	47.5701	0.570139	6	47	Home or Self Care	No		No
906676	20-44	asian	Not Hispanic/Latino	Female	No	Yes	No	No	No	36.5704	Yes	No	Yes		No	No	No	No	No	No	No	No	No	125	72	97.9	103	19	98			99.9093		-12	0	1	No		No		No	5.70903	5.70903	1	6	Home or Self Care	No		No
906679	65-74	declined_race	Hispanic/Latino	Male	No	No	No	No	No	32.6527	No	No	Yes		No	No	Yes	No	Yes	No	No	Yes	No	142	69	102.6	83	20	90	33		57.1139	173.072	-6	0	0	No		No		No	9.4	9.4	1	9	Home-Health Care Svc	No		No
906683	75-84	other_race	Hispanic/Latino	Female	Yes	No	Yes	No	No	35.3174	Yes	No	Yes		No	No	Yes	Yes	No	No	No	No	No	131	68	98.1	63	18	96	21		78.9425	375.917		0	0	No		No		No	2.99306	2.99306	1	3	Home-Health Care Svc	No		No
906687
906688	20-44	white	Not Specified	Female	No	No	No	No	No	32.5079	No	No	No		No	No	Yes	No	Yes	No	No	No	No	91	61	99.7	120	20	98	27		99.9093	370.034		0	0	No		No		No	3.07083	3.07083	1	3	Home or Self Care	No		No
906695
906704	>=85	other_race	Hispanic/Latino	Female	Yes	Yes	No	Yes	No	27.7429	No	No	No		Yes	No	No	Yes	Yes	No	No	No	No	163	84	97.7	114	16	89	80		55.1418	68.9272		0	0	No		No		No	3.61667	2.55139	2	3	Expired	Yes	3	No
906705	20-44	black	Not Specified	Female	No	No	No	No	No	29.1	No	No	No		No	No	No	No	No	No	No	No	No	120	77	100.3	76	17	98			99.9093			0	-1	No		No		No	3.37153	3.37153	1	3	Home or Self Care	No		No
906707	75-84	declined_race	Hispanic/Latino	Male	Yes	Yes	No	No	No	32.5949	No	No	No		Yes	No	No	Yes	Yes	No	No	Yes	No	189	87	103.1	81	18	91		97	59.3506			0	0	No		No		No	5.79583	5.79583	1	6	Home-Health Care Svc	No		No
906710
906712	75-84	other_race	Hispanic/Latino	Male	Yes	No	No	No	No	20.3051	No	No	No		No	No	Yes	No	Yes	No	No	No	Yes	137	100	98.1	79	18	95	33	35	73.0853	221.471		0	0	No		No		No	21.8687	21.8687	1	22	Skilled Nursing Facility	No		No
906713	20-44	other_race	Hispanic/Latino	Female	Yes	Yes	No	No	No	23.7226	No	No	No		No	No	No	No	No	No	No	No	No	92	59	97.7	82	20	96	21		78.9425	375.917		0	0	No		No		No	10.8083	10.8083	1	11	Home or Self Care	No		No
906719	65-74	asian	Hispanic/Latino	Female	Yes	Yes	No	No	Yes	34.0618	No	No	No		Yes	No	No	Yes	Yes	No	Yes	No	No	139	68	101.5	115	16	98	33		99.9093	302.755	-10	0	0	No		No		No	9.7125	9.7125	1	10	Home-Health Care Svc	No		No
906726	65-74	other_race	Hispanic/Latino	Female	No	Yes	No	No	No	28.3656	No	No	No		No	No	No	Yes	Yes	No	No	Yes	Yes	136	82	98.1	109	20	98	33		99.9093	302.755	-18	0	0	No		No		No	8.30486	8.30486	1	8	Home or Self Care	No		No
906729
906733
906734	65-74	other_race	Hispanic/Latino	Male	No	No	No	No	No			No	No		No	No	No	No	Yes	No	No	Yes	Yes	113	66	99.3	90	22	89			55.1418			0	0	No		No		No	7.57569	7.57569	1	7	Expired	Yes	7	No
906739	65-74	declined_race	Not Specified	Female	Yes	No	No	No	No	24.3777	No	No	No		No	No	Yes	Yes	Yes	No	No	Yes	No	107	65	98.4	91	22	96	80		78.9425	98.6782	2914170	0	0	No		No		No	16.9104	12.1278	2	17	Skilled Nursing Facility	No		No
906745	20-44	black	Hispanic/Latino	Female	No	No	No	No	No	30.4903	No	No	No		No	No	Yes	No	Yes	No	No	No	Yes	117	87	98.1	110	20	95			73.0853		-20	0	0	No		No		No	4.09722	4.09722	1	4	Home or Self Care	No		No
906747
906748
906750	>=85	declined_race	Not Specified	Female	Yes	Yes	No	No	No	14.4	No	No	No		No	No	No	No	Yes	No	No	No	Yes	94	42	101.5	147	32	89	80	125	55.1418	68.9272	-2	0	0	No		No		No	5.32222	5.32222	1	5	Hospice/Home	No		Yes
906751	20-44	white	Not Hispanic/Latino	Male	No	No	No	No	No	31.1908	No	Yes	No		No	No	No	No	No	No	No	No	No	132	70	99.9	78	18	97	27		87.1016	322.598	-14	0	0	No		No		No	4.40764	4.40764	1	4	Home or Self Care	No		No
906752	20-44	black	Hispanic/Latino	Female	No	No	No	No	No	30.9283	No	No	Yes		No	Yes	No	No	No	No	No	No	No	130	96	99.4	104	18	98	21		99.9093	475.759	-7	0	0	No		No		No	2.18125	2.18125	1	2	Home or Self Care	No		No
906757	75-84	black	Not Hispanic/Latino	Male	Yes	No	No	No	No	26.4553	No	No	No		No	No	No	Yes	Yes	No	No	Yes	No	142	102	99.1	114	20	88	27		53.3816	197.71		0	0	No		No		No	5.78333	5.78333	1	6	Skilled Nursing Facility	No		No
906761
906767	75-84	declined_race	Not Specified	Female	Yes	Yes	No	No	No	44.1449	Yes	No	Yes		No	No	Yes	Yes	Yes	No	No	Yes	Yes	134	59	100.4	96	20	89	30		55.1418	183.806		0	1	No		No		No	7.16875	7.16875	1	8	Home or Self Care	No		No
906775	45-54	black	Not Hispanic/Latino	Female	Yes	No	No	No	No	40.7	Yes	No	Yes		No	No	No	No	No	No	No	No	No	159	101	98.2	102	24	100			166.793		-21	0	0	No		No		No	16.2667	1.16597	2	16	Home or Self Care	No		No
906784	20-44	other_race	Not Hispanic/Latino	Female	No	No	Yes	No	Yes	40.6914	Yes	No	No		No	No	No	No	No	No	No	No	No	121	73	98.2	100	18	100			166.793			0	0	No		No		No	15.9639	0.230556	6	16	Home or Self Care	No		No
906791
906794
906796	75-84	white	Not Hispanic/Latino	Male	No	No	No	Yes	No	19.979	No	No	Yes		No	No	No	Yes	Yes	No	No	No	No	143	68	98.2	72	20	94	30		68.5778	228.593		0	0	No		No		No	20.2896	20.2896	1	20	Skilled Nursing Facility	No		No
906806	>=85	black	Not Hispanic/Latino	Female	Yes	Yes	No	No	No	20.8336	No	No	No		No	No	No	No	Yes	No	No	No	No	70	50	98.6	65	24	100	80		166.793	208.492		0	0	No		No		No	0.844444	0.844444	1	1	Expired	Yes	1	No
906809	45-54	other_race	Hispanic/Latino	Male	Yes	Yes	No	No	No	37.7	Yes	No	No		No	No	Yes	No	Yes	No	No	Yes	No	134	82	100	95	20	92	21		61.9258	294.885	-7	0	0	No		No		No	4.95069	4.95069	1	5	Home or Self Care	No		No
906819	75-84	other_race	Hispanic/Latino	Female	Yes	Yes	No	No	No			No	No		Yes	No	No	Yes	Yes	No	No	No	No	148	86	101.3	86	18	97	27		87.1016	322.598	-14	0	0	No		No		No	4.10556	4.10556	1	4	Skilled Nursing Facility	No		No
906823
906842	75-84	white	Hispanic/Latino	Female	Yes	Yes	No	No	No	26.6	No	No	Yes		Yes	No	No	Yes	No	No	No	No	No	124	76	98.1	77	16	87	80		51.7943	64.7429		0	0	No		No		No	4.22639	2.09444	2	4	Expired	Yes	4	No
906843
906845	55-64	other_race	Hispanic/Latino	Female	No	No	No	No	No			No	No		No	No	No	No	Yes	No	No	No	No	115	73	99.4	74	20	94	21		68.5778	326.561	-7	0	0	No		No		No	0.826389	0.826389	1	1	Home or Self Care	No		No
906846	75-84	native_hawaiian_other_pacific_islander	Hispanic/Latino	Female	Yes	Yes	Yes	No	No	23.9565	No	No	Yes		No	No	No	Yes	Yes	No	No	No	No	99	67	99.7	94	20	93			64.9469		-5	0	0	No		No		No	5.18889	5.18889	1	5	Expired	Yes	5	No
906851	45-54	asian	Not Hispanic/Latino	Female	No	Yes	No	No	No	24.5684	No	No	No		No	No	Yes	No	Yes	No	No	Yes	No	111	68	98.6	107	22	91	30		59.3506	197.835		0	3	No		No		No	36.8431	2.94236	4	37	Home or Self Care	No		No
906854	55-64	other_race	Hispanic/Latino	Male	No	No	No	No	Yes	27.9	No	No	No		No	No	No	No	Yes	No	No	No	No	137	92	98.4	90	18	94			68.5778			0	0	No		No		No	0.657639	0.657639	1	1	Home or Self Care	No		No
906867	45-54	black	Hispanic/Latino	Male	Yes	No	No	No	Yes	23.8908	No	No	Yes		No	No	No	No	No	No	No	No	No	155	98	102	91	14	97	21		87.1016	414.769		0	1	No		No		No	37.35	4.80556	3	38	Home or Self Care	No		No
906870
906875
906876	55-64	white	Not Hispanic/Latino	Male	Yes	Yes	No	No	No	32.2099	No	No	No		Yes	No	No	No	Yes	No	No	Yes	No	145	94	97.8	105	25	87	33	76	51.7943	156.952	-16	0	0	No		No		No	8.23125	8.23125	1	8	Skilled Nursing Facility	No		No
906891	45-54	white	Hispanic/Latino	Female	No	No	No	No	No	31.1456	No	No	No		No	No	No	No	Yes	No	No	Yes	No	122	77	98.7	72	20	97	21		87.1016	414.769		0	0	No		No		No	10.8187	0.203472	2	11	Home or Self Care	No		No
906904
906905
906906	75-84	white	Hispanic/Latino	Male	Yes	Yes	Yes	No	No	20.1198	No	No	No		Yes	No	Yes	Yes	Yes	No	No	Yes	No	75	49	97.3	124	19	92		94	61.9258			0	1	No		No		No	22.1611	5.10278	2	22	Skilled Nursing Facility	No		No
906908
906910	75-84	white	Not Hispanic/Latino	Male	Yes	Yes	No	No	No	25.0957	No	No	No		No	No	No	Yes	Yes	No	No	Yes	No	100	50	99.7	60	20	98	27		99.9093	370.034	-7	0	2	No		No		No	14.4806	14.4806	1	15	Skilled Nursing Facility	No		No
906916
906922	55-64	black	Not Hispanic/Latino	Female	No	No	No	No	No	26.4216	No	No	No		No	No	No	No	Yes	No	No	Yes	No	155	74	98.8	104	24	89	21		55.1418	262.58		0	0	No		No		No	5.65278	5.65278	1	6	Home-Health Care Svc	No		No
906925	20-44	unknown_race	Hispanic/Latino	Female	No	No	No	No	No	33	No	No	No		No	No	No	No	No	No	No	No	No	122	76	98.1	80	19	98			99.9093			0	-4	No		No		No	9.0375	0.429167	3	9	Home or Self Care	No		No
906927	55-64	white	Hispanic/Latino	Male	No	Yes	No	No	No	23.8873	No	No	No		No	No	No	Yes	Yes	No	No	No	No	167	84	97.3	100	18	97	21		87.1016	414.769		0	0	No		No		No	2.22014	2.22014	1	2	Home or Self Care	No		No
906929	45-54	white	Hispanic/Latino	Female	Yes	Yes	No	No	No	38.9959	Yes	No	No		Yes	No	No	Yes	No	No	No	No	No	145	92	98.1	85	18	100			166.793			0	0	No		No		No	39.1764	3.22431	2	39	Home or Self Care	No		No
906930	20-44	white	Not Specified	Female	No	No	No	No	No			No	No		No	No	No	No	No	No	No	No	No	122	65	97.5	94	18	100			166.793			0	0	No		No		No	15.666	0.665972	7	15	Home or Self Care	No		No
906940	>=85	black	Not Hispanic/Latino	Male	Yes	No	No	No	No	24.3361	No	No	No		No	No	No	No	Yes	No	No	No	No	123	87	100.4	130	28	95	80		73.0853	91.3566	-4	0	0	No		No		No	0.746528	0.746528	1	1	Expired	Yes	1	No
906941	65-74	other_race	Hispanic/Latino	Male	No	Yes	No	No	No	28.6	No	No	No		No	No	No	Yes	Yes	No	No	Yes	No	120	77	98.8	120	22	90	80		57.1139	71.3924	-7	0	1	No		No		No	4.65278	4.65278	1	5	Home or Self Care	No		No
906946	65-74	black	Not Specified	Male	Yes	No	No	No	No	20.4828	No	No	No		Yes	No	No	Yes	Yes	No	No	Yes	No	124	74	102.7	98	16	97	21		87.1016	414.769		0	0	No		No		No	4.81667	4.81667	1	5	Home-Health Care Svc w/ Planned Readmission	No		No
906953
906954
906964
906968	45-54	black	Not Specified	Male	Yes	Yes	No	No	No	42.4	Yes	No	No		No	No	No	No	No	No	No	No	No	126	74	99.3	88	16	98			99.9093			0	1	No		No		No	4.56736	4.56736	1	5	Home or Self Care	No		No
906973
906975
906980	65-74	black	Not Hispanic/Latino	Female	Yes	Yes	No	No	No	40	Yes	No	No		No	No	No	No	No	No	No	Yes	No	126	67	99.6	81	20	96			78.9425		-7	0	0	No		No		No	8.25278	8.25278	1	8	Home or Self Care	No		No
906982
906984	65-74	white	Hispanic/Latino	Male	Yes	No	No	No	No	25.1067	No	No	No		No	No	No	No	Yes	No	No	No	Yes	94	66	100.4	93	20	90	80	157	57.1139	71.3924		0	0	Yes	1	No		Yes	43.4093	39.2139	2			No		No
906986	20-44	declined_race	Hispanic/Latino	Male	Yes	Yes	No	No	No	37.2927	Yes	No	No		Yes	No	No	Yes	Yes	No	No	Yes	Yes	145	90	97.7	77	16	97			87.1016			0	0	No		No		No	4.04306	4.04306	1	4	Skilled Nursing Facility	No		No
907027
907030
907036
907040	20-44	declined_race	Hispanic/Latino	Female	Yes	Yes	No	No	No	27.6654	No	No	No		No	No	No	No	Yes	No	No	No	No	122	87	98.4	77	18	99			126.009			0	0	No		No		No	3.18125	3.18125	1	3	Home or Self Care	No		No
907042	20-44	white	Hispanic/Latino	Female	No	No	No	No	No	32.6	No	No	No		No	No	No	No	No	No	No	No	No	109	79	98.4	105	18	96			78.9425			0	-3	No		No		No	4.56806	0.00138889	4	4	Home or Self Care	No		No
907055
907067
907070	>=85	declined_race	Not Specified	Female	Yes	No	No	No	No	18.9408	No	No	No		No	No	Yes	Yes	Yes	No	No	No	No	90	56	98.2	56	28	79	80	156	42.828	53.535	-13	0	0	No		No		No	7.92361	7.92361	1	8	Hospice/Medical Facility	No		Yes
907078
907081	65-74	black	Not Hispanic/Latino	Male	Yes	No	No	No	No	24.8	No	No	No		No	No	No	Yes	No	No	No	No	No	150	87	97.5	99	16	96			78.9425		-7	0	0	No		No		No	0.577778	0.577778	1	1	Home or Self Care	No		No
907088	20-44	declined_race	Not Hispanic/Latino	Female	No	No	No	No	No	20.2032	No	No	No		No	No	No	Yes	No	No	No	No	No	123	90	97.9	97	18	100			166.793			0	0	No		No		No	1.45903	1.45903	1	1	Home or Self Care	No		No
907091	>=85	declined_race	Not Specified	Male	Yes	Yes	No	No	No	30.1231	No	No	Yes		Yes	No	Yes	No	No	No	No	Yes	No	128	69	97.9	108	18	93			64.9469		-7	0	0	No		No		No	10.1021	10.1021	1	10	Home or Self Care	No		No
907092
907095
907097	20-44	declined_race	Not Specified	Male	No	No	No	No	No			No	No		No	No	No	No	No	No	No	No	No	127	83	98.7	118	26	95	21		73.0853	348.025		0	0	No		No		No	0.295833	0.295833	1	0	Home or Self Care	No		No
907098	55-64	declined_race	Not Specified	Female	Yes	No	No	No	No	30.3	No	No	No		No	No	No	No	No	No	No	No	No	134	87	99.2	115	34	91	21		59.3506	282.622		0	0	No		No		No	7.05347	7.05347	1	7	Home or Self Care	No		No
907099	65-74	declined_race	Not Hispanic/Latino	Male	Yes	Yes	No	No	No	27.1879	No	No	No		No	No	No	No	No	No	No	No	No	124	75	98.6	89	21	94	21		68.5778	326.561	2914170	0	0	No		No		No	1.00903	1.00903	1	1	Home or Self Care	No		No
907100	55-64	black	Not Hispanic/Latino	Male	No	Yes	Yes	Yes	No			No	No		Yes	No	No	Yes	Yes	No	No	Yes	Yes	142	78	98.2	88	18	96			78.9425		-7	0	0	No		No		No	0.593056	0.593056	1	0	Home or Self Care	No		No
907103
907114
907131
907149	75-84	other_race	Hispanic/Latino	Male	Yes	Yes	No	No	No	21.2	No	No	No		No	No	No	No	Yes	No	No	Yes	No	133	70	102.6	122	31	92	80	68	61.9258	77.4073	2914172	0	1	Yes	1	No		No	2.44306	2.44306	1	3	Expired	Yes	3	No
907150	55-64	white	Not Specified	Male	Yes	Yes	No	No	Yes	19.5555	No	No	Yes		No	No	No	No	Yes	No	No	Yes	No	171	97	98.4	87	18	96	21		78.9425	375.917	2914171	0	1	No		No		No	22.3729	22.3729	1	23	Expired	Yes	23	No
907154
907157	20-44	declined_race	Not Specified	Male	No	No	No	No	No	32.2882	No	No	No		No	No	No	No	Yes	No	No	Yes	No	127	79	100.6	105	20	91			59.3506			0	0	No		No		No	1.67986	1.67986	1	1	Veterans / Federal Hospital	No		No
907181	20-44	other_race	Hispanic/Latino	Female	No	No	No	No	No	34.5539	No	No	No		No	No	No	No	No	No	No	No	No	103	61	98.6	92	18	98			99.9093			0	0	No		No		No	2.93542	2.93542	1	3	Home or Self Care	No		No
907184	65-74	other_race	Hispanic/Latino	Male	Yes	No	No	No	No	27.2952	No	No	No		No	No	No	Yes	No	No	No	Yes	No	152	82	98.1	101	20	91			59.3506			0	0	No		No		No	3.0375	3.0375	1	3	Home or Self Care	No		No
907193	20-44	black	Not Specified	Female	Yes	No	No	No	No			No	No		No	No	No	No	No	No	No	No	No	131	79	99	130	18	100			166.793			0	-1	No		No		No	2.44931	0.152778	2	2	Home or Self Care	No		No
907196	45-54	declined_race	Not Specified	Female	Yes	Yes	No	Yes	No	22.3861	No	No	No		No	No	No	No	No	No	No	Yes	No	94	61	97.6	78	16	94	33		68.5778	207.812	-14	0	0	No		No		No	12.0382	12.0382	1	12	Home or Self Care	No		No
907204
907205	55-64	white	Hispanic/Latino	Female	No	No	No	No	No	19.8987	No	No	No	No	No	No	No	No	No	No	No	No	No	122	77	97.8	126	22	96	21		78.9425	375.917	-5	0	0	No		No		No	28.8875	0.609028	3	29	Expired	Yes	29	No
907206
907208
[truncated: 769 more rows]
[truncated: 252 more columns]
